# Supplementary material for: DNAH6: A Newly Identified Gene Improving Total Number Born with Functional Enrichment Analysis in French Large White Pigs
Source: Animals (Basel). 2026 Jul 11;16(14):2158. doi: 10.3390/ani16142158 (PMC13405586; doi:10.3390/ani16142158)
Supplement: Supplementary file 1 [file animals-16-02158-s001.zip]

Archive with 6 entries (4 files):
- Supplementary_Table.xlsx/
- Supplementary_Table.xlsx/supplementary-table-s1/
- Supplementary_Table.xlsx/supplementary-table-s1/1782208416221_2a3f3e2471001.xls
- Supplementary_Table.xlsx/supplementary-table-s1/1782209917024_2a3f550a9b001.xls
- Supplementary_Table.xlsx/supplementary-table-s1/1782210252101_2a3f5a2a91001.xls
- Supplementary_Table.xlsx/Supplementary_Table_S2.xlsx
