# Supplementary material for: DNAH6: A Newly Identified Gene Improving Total Number Born with Functional Enrichment Analysis in French Large White Pigs
Source: Animals (Basel). 2026 Jul 11;16(14):2158. doi: 10.3390/ani16142158 (PMC13405586; doi:10.3390/ani16142158)
Supplement: Supplementary file 1 [file animals-16-02158-s001.zip › Supplementary_Table.xlsx/supplementary-table-s1/1782208416221_2a3f3e2471001.xls]

KEGG Pathway Term ID	KEGG Pathway Term Desc	KEGG Pathway Term Level1	KEGG Pathway Term Level2	Term Candidate Gene Num	Total Candidate Gene Num	Term Gene Num	Total Gene Num	Rich Ratio	P value	Q value	Gene ids	Gene Symbols
03010	Ribosome	Genetic Information Processing	Translation	43.0	510.0	147.0	8788.0	0.292517006802721	1.270107E-19	4.0643420000000006E-17	100037993,100037994,100037996,100038023,100038029,100049695,100135671,100154456,100155444,100156363,100511022,100514266,100516861,100517165,100524194,100620094,100622613,100622852,100624157,100624982,100625001,100626973,100627489,100627537,100628232,100736789,100738912,110255317,396768,396989,396993,414390,414391,414416,414418,414419,414420,414422,641351,733592,733593,733671,780432	RPL10A,RPL14,RPS21,RPS6,RPL4,RPLP0,RPL5,RPL8,RPS10,MRPL24,MRPL20,RPL10L,RPS8,RPS5,MRPL28,RPL15,RPS9,MRPL9,RPS2,MRPL12,RPL17,RPL37,LOC100627489,RPL9,RPL13,RPS7,RPL18,RPL7A,RPL3,RPL19,RPL29,RPS3A,RPS29,RPL12,RPL7,RPL32,RPS28,RPL11,RPSA,RPL6,RPL10,RPS3,RPL13A
05171	Coronavirus disease - COVID-19	Human Diseases	Infectious disease: viral	45.0	510.0	250.0	8788.0	0.18	5.569336E-12	8.910938E-10	100037937,100037993,100037994,100037996,100038023,100038029,100049695,100135671,100144486,100154456,100155444,100514266,100516861,100517165,100620094,100622613,100624157,100625001,100626973,100627489,100627537,100628232,100736789,100738912,110255317,396658,396768,396877,396913,396989,396993,397363,414390,414391,414416,414418,414419,414420,414422,595128,641351,733592,733593,733671,780432	TLR3,RPL10A,RPL14,RPS21,RPS6,RPL4,RPLP0,RPL5,FOS,RPL8,RPS10,RPL10L,RPS8,RPS5,RPL15,RPS9,RPS2,RPL17,RPL37,LOC100627489,RPL9,RPL13,RPS7,RPL18,RPL7A,IFNAR1,RPL3,CFD,JUN,RPL19,RPL29,TYK2,RPS3A,RPS29,RPL12,RPL7,RPL32,RPS28,RPL11,OAS2,RPSA,RPL6,RPL10,RPS3,RPL13A
00190	Oxidative phosphorylation	Metabolism	Energy metabolism	27.0	510.0	124.0	8788.0	0.217741935483871	1.534017E-9	1.636285E-7	100037979,100048954,100134963,100154130,100154379,100154817,100156112,100156681,100156799,100156879,100510948,100513629,100513895,100516606,100518811,100520312,100521478,100523423,100523751,100524239,100623873,100739619,102160861,396950,399685,733646,733678	ATP5J2,SDHD,ATP5E,NDUFB9,ATP6V1G1,ATP5F1,ATP6V1E1,ATP6V1D,COX17,LOC100156879,NDUFS3,ATP5G3,NDUFB2,LOC100516606,ATP6V1F,NDUFA3,NDUFA10,ATP5D,NDUFB5,LOC100524239,NDUFB10,NDUFB1,ATP5C1,ATP5I,COX7A1,ATP6V0E1,ATP5O
05020	Prion disease	Human Diseases	Neurodegenerative disease	41.0	510.0	260.0	8788.0	0.157692307692308	3.321803E-9	2.657442E-7	100048954,100134963,100144302,100153054,100154130,100154817,100156879,100240743,100510948,100511890,100513629,100513895,100515483,100516352,100516606,100516779,100517815,100520312,100520726,100521478,100521540,100523423,100523751,100524239,100620420,100621969,100622444,100623799,100623873,100623923,100626738,100739619,102160861,396648,396906,397036,397651,399685,403155,407060,733678	SDHD,ATP5E,ATF4,GRIN3A,NDUFB9,ATP5F1,LOC100156879,DDIT3,NDUFS3,HSPA8,ATP5G3,NDUFB2,PSMD8,TUBB4B,LOC100516606,PSMA1,PSMD13,NDUFA3,EGR1,NDUFA10,KLC2,ATP5D,NDUFB5,LOC100524239,PSMA2,PSMB1,PSMB2,GRIN3B,NDUFB10,STIP1,PSMA7,NDUFB1,ATP5C1,HSP70.2,HSPA6,SOD1,VDAC3,COX7A1,SLC25A6,HSPA5,ATP5O
05012	Parkinson disease	Human Diseases	Neurodegenerative disease	40.0	510.0	255.0	8788.0	0.156862745098039	6.087473E-9	3.895983E-7	100048954,100125968,100134963,100144302,100154130,100154817,100156879,100240743,100510948,100513629,100513895,100515483,100516352,100516606,100516779,100517815,100520312,100521478,100521540,100523423,100523751,100524239,100524695,100620420,100621969,100622444,100623873,100624139,100626738,100736677,100739619,102160861,396838,397036,397651,399685,403155,407060,733678,780404	SDHD,UBB,ATP5E,ATF4,NDUFB9,ATP5F1,LOC100156879,DDIT3,NDUFS3,ATP5G3,NDUFB2,PSMD8,TUBB4B,LOC100516606,PSMA1,PSMD13,NDUFA3,NDUFA10,KLC2,ATP5D,NDUFB5,LOC100524239,SLC39A8,PSMA2,PSMB1,PSMB2,NDUFB10,UBE2G2,PSMA7,GNAL,NDUFB1,ATP5C1,CALM3,SOD1,VDAC3,COX7A1,SLC25A6,HSPA5,ATP5O,PARK7
05016	Huntington disease	Human Diseases	Neurodegenerative disease	41.0	510.0	295.0	8788.0	0.138983050847458	1.318585E-7	7.032453E-6	100048954,100134963,100154130,100154817,100156226,100156879,100462758,100510948,100511241,100513629,100513895,100514408,100515483,100516352,100516606,100516779,100517403,100517815,100519691,100520312,100521478,100521540,100523423,100523751,100524239,100620215,100620235,100620420,100621969,100622444,100623873,100626738,100737579,100739619,102160861,396598,397036,397651,399685,403155,733678	SDHD,ATP5E,NDUFB9,ATP5F1,EP300,LOC100156879,WIPI1,NDUFS3,POLR2L,ATP5G3,NDUFB2,AP2S1,PSMD8,TUBB4B,LOC100516606,PSMA1,BBC3,PSMD13,GPX8,NDUFA3,NDUFA10,KLC2,ATP5D,NDUFB5,LOC100524239,CREBBP,POLR2G,PSMA2,PSMB1,PSMB2,NDUFB10,PSMA7,POLR2D,NDUFB1,ATP5C1,GPX3,SOD1,VDAC3,COX7A1,SLC25A6,ATP5O
05014	Amyotrophic lateral sclerosis	Human Diseases	Neurodegenerative disease	43.0	510.0	351.0	8788.0	0.122507122507123	2.190915E-6	1.001561E-4	100048954,100134963,100144302,100153581,100154130,100154817,100156879,100240743,100462758,100510948,100511376,100513629,100513895,100515483,100516352,100516606,100516779,100517815,100519691,100520312,100520507,100521478,100521540,100523423,100523751,100524239,100620420,100621523,100621969,100622444,100623873,100626738,100626802,100739153,100739619,102160861,396598,397036,399685,407060,414913,5951…	SDHD,ATP5E,ATF4,NUP153,NDUFB9,ATP5F1,LOC100156879,DDIT3,WIPI1,NDUFS3,LOC100511376,ATP5G3,NDUFB2,PSMD8,TUBB4B,LOC100516606,PSMA1,PSMD13,GPX8,NDUFA3,TPR,NDUFA10,KLC2,ATP5D,NDUFB5,LOC100524239,PSMA2,PFN2,PSMB1,PSMB2,NDUFB10,PSMA7,DERL1,SRSF3,NDUFB1,ATP5C1,GPX3,SOD1,COX7A1,HSPA5,CCS,RAB1A,ATP5O
04714	Thermogenesis	Organismal Systems	Environmental adaptation	29.0	510.0	219.0	8788.0	0.132420091324201	2.425676E-5	8.624626E-4	100037979,100038023,100048954,100134963,100154130,100154817,100156799,100156879,100233193,100510948,100513629,100513895,100516050,100516527,100516606,100520160,100520312,100521478,100523423,100523751,100524239,100623873,100738908,100739619,102160861,102167672,396950,399685,733678	ATP5J2,RPS6,SDHD,ATP5E,NDUFB9,ATP5F1,COX17,LOC100156879,MGLL,NDUFS3,ATP5G3,NDUFB2,RHEB,LOC100516527,LOC100516606,CNR1,NDUFA3,NDUFA10,ATP5D,NDUFB5,LOC100524239,NDUFB10,MLST8,NDUFB1,ATP5C1,SMARCA4,ATP5I,COX7A1,ATP5O
05022	Pathways of neurodegeneration - multiple diseases	Human Diseases	Neurodegenerative disease	49.0	510.0	461.0	8788.0	0.106290672451193	2.350659E-5	8.624626E-4	100048954,100125968,100134963,100144302,100153445,100154130,100154817,100156879,100240743,100462758,100510948,100512949,100513629,100513895,100514612,100515483,100516352,100516606,100516779,100517815,100519691,100520312,100521478,100521540,100523423,100523751,100524239,100620420,100621969,100622444,100623695,100623873,100624139,100626738,100626802,100739619,102160861,396598,396826,396838,397036,3…	SDHD,UBB,ATP5E,ATF4,WNT7A,NDUFB9,ATP5F1,LOC100156879,DDIT3,WIPI1,NDUFS3,WNT9A,ATP5G3,NDUFB2,BRAF,PSMD8,TUBB4B,LOC100516606,PSMA1,PSMD13,GPX8,NDUFA3,NDUFA10,KLC2,ATP5D,NDUFB5,LOC100524239,PSMA2,PSMB1,PSMB2,ATXN1,NDUFB10,UBE2G2,PSMA7,DERL1,NDUFB1,ATP5C1,GPX3,FAS,CALM3,SOD1,VDAC3,COX7A1,SLC25A6,HSPA5,CCS,RAB1A,ATP5O,PARK7
05208	Chemical carcinogenesis - reactive oxygen species	Human Diseases	Cancer: overview	28.0	510.0	214.0	8788.0	0.130841121495327	4.168896E-5	0.001334047	100048954,100134963,100144486,100154130,100154817,100156879,100510948,100513629,100513895,100514612,100516606,100520312,100521478,100523423,100523751,100524239,100623873,100627019,100739619,102160861,396913,396924,397036,397651,399685,403155,654406,733678	SDHD,ATP5E,FOS,NDUFB9,ATP5F1,LOC100156879,NDUFS3,ATP5G3,NDUFB2,BRAF,LOC100516606,NDUFA3,NDUFA10,ATP5D,NDUFB5,LOC100524239,NDUFB10,ABL2,NDUFB1,ATP5C1,JUN,AKR1A1,SOD1,VDAC3,COX7A1,SLC25A6,AKR1CL1,ATP5O
05010	Alzheimer disease	Human Diseases	Neurodegenerative disease	41.0	510.0	371.0	8788.0	0.110512129380054	4.617559E-5	0.00134329	100048954,100134963,100144302,100153445,100154130,100154817,100156879,100240743,100462758,100510948,100512087,100512949,100513629,100513895,100514612,100515483,100516352,100516606,100516779,100517815,100520312,100521478,100521540,100523423,100523751,100524239,100524695,100620420,100621969,100622444,100623873,100626738,100739619,102160861,396823,396826,396838,397651,399685,403155,733678	SDHD,ATP5E,ATF4,WNT7A,NDUFB9,ATP5F1,LOC100156879,DDIT3,WIPI1,NDUFS3,RTN3,WNT9A,ATP5G3,NDUFB2,BRAF,PSMD8,TUBB4B,LOC100516606,PSMA1,PSMD13,NDUFA3,NDUFA10,KLC2,ATP5D,NDUFB5,LOC100524239,SLC39A8,PSMA2,PSMB1,PSMB2,NDUFB10,PSMA7,NDUFB1,ATP5C1,GAPDH,FAS,CALM3,VDAC3,COX7A1,SLC25A6,ATP5O
05415	Diabetic cardiomyopathy	Human Diseases	Cardiovascular disease	25.0	510.0	192.0	8788.0	0.130208333333333	1.156376E-4	0.003083669	100048954,100134963,100154130,100154817,100156879,100157517,100510948,100513629,100513895,100516606,100520312,100521478,100523423,100523751,100524239,100623873,100739619,102160861,396823,397651,399685,403155,654325,733611,733678	SDHD,ATP5E,NDUFB9,ATP5F1,LOC100156879,PTPA,NDUFS3,ATP5G3,NDUFB2,LOC100516606,NDUFA3,NDUFA10,ATP5D,NDUFB5,LOC100524239,NDUFB10,NDUFB1,ATP5C1,GAPDH,VDAC3,COX7A1,SLC25A6,MMP9,PPP1CA,ATP5O
03050	Proteasome	Genetic Information Processing	Folding, sorting and degradation	10.0	510.0	46.0	8788.0	0.217391304347826	2.428538E-4	0.005180881	100515483,100516779,100517815,100620420,100621969,100622444,100626738,396975,397522,397572	PSMD8,PSMA1,PSMD13,PSMA2,PSMB1,PSMB2,PSMA7,PSMB8,PSME2,PSME1
04932	Non-alcoholic fatty liver disease	Human Diseases	Endocrine and metabolic disease	21.0	510.0	154.0	8788.0	0.136363636363636	2.107547E-4	0.005180881	100048954,100144302,100144486,100154130,100156510,100156879,100240743,100510948,100513895,100516606,100520312,100521478,100523751,100524239,100623873,100739619,396826,396913,399685,493186,780428	SDHD,ATF4,FOS,NDUFB9,MLXIP,LOC100156879,DDIT3,NDUFS3,NDUFB2,LOC100516606,NDUFA3,NDUFA10,NDUFB5,LOC100524239,NDUFB10,NDUFB1,FAS,JUN,COX7A1,SOCS3,CDC42
05130	Pathogenic Escherichia coli infection	Human Diseases	Infectious disease: bacterial	25.0	510.0	201.0	8788.0	0.124378109452736	2.40192E-4	0.005180881	100038015,100144486,100153175,100154518,100192438,100240721,100513228,100516352,100517796,100522899,100523027,100523324,100627924,100736682,100737977,102161415,396823,396826,396913,397085,397445,594849,595116,733671,780428	LPAR2,FOS,ARPC2,ARPC3,NCK1,CYTH2,BAIAP2,TUBB4B,TAB3,BRK1,MYO1H,ARHGEF12,MYH11,TJP1,LOC100737977,LPAR5,GAPDH,FAS,JUN,MYO6,ROCK2,MYO5A,RAB1A,RPS3,CDC42
05110	Vibrio cholerae infection	Human Diseases	Infectious disease: bacterial	10.0	510.0	49.0	8788.0	0.204081632653061	4.184783E-4	0.008369566	100154379,100156112,100156681,100192435,100514523,100516960,100518811,100625446,100736682,733646	ATP6V1G1,ATP6V1E1,ATP6V1D,ERO1A,KDELR3,SLC12A2,ATP6V1F,KDELR2,TJP1,ATP6V0E1
04141	Protein processing in endoplasmic reticulum	Genetic Information Processing	Folding, sorting and degradation	21.0	510.0	167.0	8788.0	0.125748502994012	6.415474E-4	0.01207619	100048931,100125961,100144302,100154318,100156204,100192435,100240743,100511890,100520774,100522951,100523300,100622579,100624139,100625983,100626802,110259483,396648,396741,396906,407060,494017	HSPH1,SEC62,ATF4,SSR2,PDIA3,ERO1A,DDIT3,HSPA8,BCAP31,NGLY1,SSR4,HERPUD1,UBE2G2,SSR3,DERL1,SKP1,HSP70.2,DNAJB1,HSPA6,HSPA5,SAR1B
01200	Carbon metabolism	Metabolism	Global and overview maps	16.0	510.0	112.0	8788.0	0.142857142857143	6.983722E-4	0.01217873	100048954,100144529,100154776,100156927,100157582,100316854,100514210,100517744,100522855,100626793,396823,397127,397181,397603,399539,399540	SDHD,PHGDH,PGAM1,ECHS1,TPI1,PSPH,TALDO1,PRPS1,HK3,ACAT1,GAPDH,ESD,SHMT1,IDH2,SUCLG1,SUCLA2
05132	Salmonella infection	Human Diseases	Infectious disease: bacterial	28.0	510.0	253.0	8788.0	0.110671936758893	7.231121E-4	0.01217873	100144486,100153175,100153922,100154518,100157760,100157773,100240721,100512405,100515580,100516352,100516558,100517796,100521540,100522109,100522899,100523862,100621523,100737977,106504059,106504153,110259483,396823,396913,397085,397445,733637,733671,780428	FOS,ARPC2,TCF7L2,ARPC3,MYL9,DYNLL1,CYTH2,GCC2,ARL8B,TUBB4B,RRAS,TAB3,KLC2,ELMO1,BRK1,RAB5C,PFN2,LOC100737977,EXOC4,AHNAK,SKP1,GAPDH,JUN,MYO6,ROCK2,LOC733637,RPS3,CDC42
01230	Biosynthesis of amino acids	Metabolism	Global and overview maps	12.0	510.0	72.0	8788.0	0.166666666666667	8.073354E-4	0.01291737	100144529,100154776,100156922,100157582,100316854,100514210,100516800,100517744,100620951,396823,397181,397603	PHGDH,PGAM1,MAT1A,TPI1,PSPH,TALDO1,PYCR3,PRPS1,PYCR1,GAPDH,SHMT1,IDH2
05202	Transcriptional misregulation in cancer	Human Diseases	Cancer: overview	21.0	510.0	184.0	8788.0	0.114130434782609	0.00222219	0.03386194	100152997,100154639,100157219,100240743,100517170,100517879,100521680,100525104,100525607,100620289,100621090,100623006,100625364,100626141,100627410,396970,397016,397162,414912,654325,733669	GADD45G,PBX1,ARNT2,DDIT3,MAX,MLLT1,LOC100521680,REL,NGFR,MLF1,GADD45B,KMT2A,ERG,ELK4,LOC100627410,H3F3A,SMAD1,CCND2,SPI1,MMP9,GADD45A
05168	Herpes simplex virus 1 infection	Human Diseases	Infectious disease: viral	33.0	510.0	352.0	8788.0	0.09375	0.004188343	0.06092135	100037937,100126864,100155634,100156204,100156915,100512413,100513473,100516050,100516085,100517454,100517751,100520139,100620532,100620909,100627508,100737756,100739153,102158403,102161426,102164126,102165184,106510597,110255236,110259338,110261310,110261324,396658,396826,397063,397363,493186,595128,733611	TLR3,IFNGR2,ZNF605,PDIA3,ZNF7,ZNF641,ZNF181,RHEB,LOC100516085,ZNF554,LOC100517751,ZNF8,ZNF764,ZNF84,EIF4EBP1,LOC100737756,SRSF3,ZNF792,ZNF471,ZNF510,ZNF527,ZNF671,B2M,LOC110259338,ZNF304,LOC110261324,IFNAR1,FAS,ITGB3,TYK2,SOCS3,OAS2,PPP1CA
04218	Cellular senescence	Cellular Processes	Cell growth and death	17.0	510.0	154.0	8788.0	0.11038961038961	0.007833805	0.1089921	100152997,100156877,100157957,100516050,100516558,100620677,100621090,100627508,100627515,396838,397162,397227,397651,403155,733611,733669,751859	GADD45G,HIPK1,E2F5,RHEB,RRAS,RBBP4,GADD45B,EIF4EBP1,HIPK2,CALM3,CCND2,CDKN2B,VDAC3,SLC25A6,PPP1CA,GADD45A,SIRT1
05017	Spinocerebellar ataxia	Human Diseases	Neurodegenerative disease	16.0	510.0	146.0	8788.0	0.10958904109589	0.01039145	0.1385527	100153054,100462758,100515483,100515732,100516779,100517815,100620420,100621969,100622444,100623695,100623799,100625408,100626738,397651,403155,414389	GRIN3A,WIPI1,PSMD8,CIC,PSMA1,PSMD13,PSMA2,PSMB1,PSMB2,ATXN1,GRIN3B,TWNK,PSMA7,VDAC3,SLC25A6,ATXN10
04144	Endocytosis	Cellular Processes	Transport and catabolism	23.0	510.0	241.0	8788.0	0.0954356846473029	0.01264813	0.1604514	100153175,100154518,100154859,100155390,100157660,100240721,100511744,100511890,100512083,100514408,100520257,100523862,100524238,100621229,100621933,100737860,100737886,100738234,102167387,396648,396906,595108,780428	ARPC2,ARPC3,VPS28,SNX5,SH3GL3,CYTH2,ARAP3,HSPA8,NEDD4L,AP2S1,CHMP4A,RAB5C,TSG101,SNF8,EHD3,EPN3,VPS29,EHD4,PIP5K1B,HSP70.2,HSPA6,ARF4,CDC42
04966	Collecting duct acid secretion	Organismal Systems	Excretory system	5.0	510.0	25.0	8788.0	0.2	0.01303668	0.1604514	100154379,100156112,100156681,100518811,733646	ATP6V1G1,ATP6V1E1,ATP6V1D,ATP6V1F,ATP6V0E1
04810	Regulation of actin cytoskeleton	Cellular Processes	Cell motility	21.0	510.0	217.0	8788.0	0.0967741935483871	0.01448239	0.1682823	100038015,100153175,100154518,100157760,100512981,100513228,100514612,100516558,100522899,100523324,100621523,100627431,100627924,102161415,102167387,397063,397445,497233,733611,733637,780428	LPAR2,ARPC2,ARPC3,MYL9,SCIN,BAIAP2,BRAF,RRAS,BRK1,ARHGEF12,PFN2,FGD3,MYH11,LPAR5,PIP5K1B,ITGB3,ROCK2,CFL2,PPP1CA,LOC733637,CDC42
05031	Amphetamine addiction	Human Diseases	Substance dependence	9.0	510.0	67.0	8788.0	0.134328358208955	0.0147247	0.1682823	100144302,100144486,100153054,100623799,110261009,396838,396913,733611,751859	ATF4,FOS,GRIN3A,GRIN3B,FOSB,CALM3,JUN,PPP1CA,SIRT1
05216	Thyroid cancer	Human Diseases	Cancer: specific types	6.0	510.0	36.0	8788.0	0.166666666666667	0.0163285	0.1801766	100152997,100153922,100514612,100520507,100621090,733669	GADD45G,TCF7L2,BRAF,TPR,GADD45B,GADD45A
01240	Biosynthesis of cofactors	Metabolism	Global and overview maps	15.0	510.0	143.0	8788.0	0.104895104895105	0.01859389	0.1983348	100142626,100151790,100152929,100153977,100154232,100156922,100514239,100521561,100522924,100620337,100622302,100737784,396924,397181,733683	NME1,PMM1,PHOSPHO2,GCLM,GGH,MAT1A,UROD,CMPK1,VKORC1,GGCX,LIPT1,PTS,AKR1A1,SHMT1,NME2
04115	p53 signaling pathway	Cellular Processes	Cell growth and death	9.0	510.0	73.0	8788.0	0.123287671232877	0.02465994	0.2543377	100152997,100517403,100526065,100621090,100737977,396826,397162,595110,733669	GADD45G,BBC3,SESN3,GADD45B,LOC100737977,FAS,CCND2,CCNG1,GADD45A
05165	Human papillomavirus infection	Human Diseases	Infectious disease: viral	28.0	510.0	328.0	8788.0	0.0853658536585366	0.02543377	0.2543377	100037937,100153445,100153922,100154379,100156112,100156226,100156681,100499567,100512854,100512949,100515610,100515666,100516050,100518811,100520774,100620215,100625589,100627508,102161705,396658,396826,397063,397087,397162,397363,445520,733646,780428	TLR3,WNT7A,TCF7L2,ATP6V1G1,ATP6V1E1,EP300,ATP6V1D,HES1,NFX1,WNT9A,CHD4,HES2,RHEB,ATP6V1F,BCAP31,CREBBP,LAMA1,EIF4EBP1,UBR4,IFNAR1,FAS,ITGB3,SPP1,CCND2,TYK2,TNXB,ATP6V0E1,CDC42
05131	Shigellosis	Human Diseases	Infectious disease: bacterial	22.0	510.0	245.0	8788.0	0.0897959183673469	0.0272113	0.2638672	100125968,100153175,100154518,100157034,100157760,100240721,100462758,100517796,100519842,100521680,100522109,100522855,100526216,100621523,100624868,100627410,110259483,396913,396970,397445,733637,780428	UBB,ARPC2,ARPC3,SEPT3,MYL9,CYTH2,WIPI1,TAB3,UBE2N,LOC100521680,ELMO1,HK3,SHARPIN,PFN2,BNIP3,LOC100627410,SKP1,JUN,H3F3A,ROCK2,LOC733637,CDC42
04612	Antigen processing and presentation	Organismal Systems	Immune system	8.0	510.0	63.0	8788.0	0.126984126984127	0.02836336	0.2669493	100156204,100511890,110255236,396648,396906,397522,397572,407060	PDIA3,HSPA8,B2M,HSP70.2,HSPA6,PSME2,PSME1,HSPA5
00790	Folate biosynthesis	Metabolism	Metabolism of cofactors and vitamins	5.0	510.0	31.0	8788.0	0.161290322580645	0.03137356	0.2788761	100154232,100737784,396816,397619,654406	GGH,PTS,AKR1B1,QDPR,AKR1CL1
04721	Synaptic vesicle cycle	Organismal Systems	Nervous system	9.0	510.0	76.0	8788.0	0.118421052631579	0.03109856	0.2788761	100154379,100156112,100156681,100512716,100514408,100518811,100620588,100621404,733646	ATP6V1G1,ATP6V1E1,ATP6V1D,SLC6A12,AP2S1,ATP6V1F,SNAP25,UNC13B,ATP6V0E1
05210	Colorectal cancer	Human Diseases	Cancer: specific types	10.0	510.0	89.0	8788.0	0.112359550561798	0.03284058	0.2840266	100144486,100152997,100153922,100514612,100517403,100620969,100621090,396913,397484,733669	FOS,GADD45G,TCF7L2,BRAF,BBC3,EREG,GADD45B,JUN,TGFA,GADD45A
00640	Propanoate metabolism	Metabolism	Carbohydrate metabolism	5.0	510.0	32.0	8788.0	0.15625	0.03547324	0.2910625	100156927,102161427,399539,399540,407245	ECHS1,gene-LDHB-2,SUCLG1,SUCLA2,LDHA
04214	Apoptosis - fly	Cellular Processes	Cell growth and death	7.0	510.0	54.0	8788.0	0.12962962962963	0.03539723	0.2910625	100144302,100152260,100512521,100514612,100514824,396592,396913	ATF4,PRDX4,PRDX2,BRAF,BTF3,TSPO,JUN
04068	FoxO signaling pathway	Environmental Information Processing	Signal transduction	13.0	510.0	130.0	8788.0	0.1	0.03823217	0.303046	100152997,100156226,100190899,100286877,100462752,100514612,100620215,100621090,100624868,397162,397227,733669,751859	GADD45G,EP300,USP7,PRMT1,GABARAP,BRAF,CREBBP,GADD45B,BNIP3,CCND2,CDKN2B,GADD45A,SIRT1
04217	Necroptosis	Cellular Processes	Cell growth and death	15.0	510.0	157.0	8788.0	0.0955414012738854	0.03882777	0.303046	100037937,100126864,100141311,100520257,100526216,100624086,100737977,396658,396826,397030,397035,397363,397651,403155,445521	TLR3,IFNGR2,H2AFZ,CHMP4A,SHARPIN,LOC100624086,LOC100737977,IFNAR1,FAS,FTH1,FTL,TYK2,VDAC3,SLC25A6,HMGB1
05211	Renal cell carcinoma	Human Diseases	Cancer: specific types	8.0	510.0	68.0	8788.0	0.117647058823529	0.04220002	0.321524	100156226,100157219,100511026,100514612,100620215,396913,397484,780428	EP300,ARNT2,GAB1,BRAF,CREBBP,JUN,TGFA,CDC42
05120	Epithelial cell signaling in Helicobacter pylori infection	Human Diseases	Infectious disease: bacterial	8.0	510.0	69.0	8788.0	0.115942028985507	0.04542225	0.338026	100154379,100156112,100156681,100518811,100736682,396913,733646,780428	ATP6V1G1,ATP6V1E1,ATP6V1D,ATP6V1F,TJP1,JUN,ATP6V0E1,CDC42
04010	MAPK signaling pathway	Environmental Information Processing	Signal transduction	24.0	510.0	289.0	8788.0	0.0830449826989619	0.04799471	0.3490524	100144302,100144486,100144501,100152997,100240743,100511890,100514612,100516558,100517077,100517170,100519412,100525607,100526136,100620969,100621090,100626141,396648,396826,396906,396913,397484,494463,733669,780428	ATF4,FOS,EFNA1,GADD45G,DDIT3,HSPA8,BRAF,RRAS,MKNK2,MAX,ECSIT,NGFR,NF1,EREG,GADD45B,ELK4,HSP70.2,FAS,HSPA6,JUN,TGFA,STMN1,GADD45A,CDC42
04210	Apoptosis	Cellular Processes	Cell growth and death	13.0	510.0	136.0	8788.0	0.0955882352941176	0.05183768	0.3641089	100049693,100144302,100144486,100152997,100240743,100517403,100520004,100523126,100621090,100737977,396826,396913,733669	SPTAN1,ATF4,FOS,GADD45G,DDIT3,BBC3,CTSF,DFFA,GADD45B,LOC100737977,FAS,JUN,GADD45A
04520	Adherens junction	Cellular Processes	Cellular community - eukaryotes	8.0	510.0	71.0	8788.0	0.112676056338028	0.05234065	0.3641089	100153922,100156181,100156226,100513228,100519699,100620215,100736682,780428	TCF7L2,PTPRB,EP300,BAIAP2,CTNND1,CREBBP,TJP1,CDC42
00040	Pentose and glucuronate interconversions	Metabolism	Carbohydrate metabolism	4.0	510.0	25.0	8788.0	0.16	0.05379777	0.3662827	110255927,396816,396924,397337	LOC110255927,AKR1B1,AKR1A1,DHDH
00660	C5-Branched dibasic acid metabolism	Metabolism	Carbohydrate metabolism	1.0	510.0	1.0	8788.0	1.0	0.05803368	0.3868912	100524951	ACOD1
05134	Legionellosis	Human Diseases	Infectious disease: bacterial	7.0	510.0	61.0	8788.0	0.114754098360656	0.06193049	0.404444	100511890,100624868,396648,396906,397022,494017,595116	HSPA8,BNIP3,HSP70.2,HSPA6,EEF1G,SAR1B,RAB1A
00010	Glycolysis / Gluconeogenesis	Metabolism	Carbohydrate metabolism	7.0	510.0	62.0	8788.0	0.112903225806452	0.06649957	0.4255972	100154776,100157582,100522855,102161427,396823,396924,407245	PGAM1,TPI1,HK3,gene-LDHB-2,GAPDH,AKR1A1,LDHA
04744	Phototransduction	Organismal Systems	Sensory system	4.0	510.0	27.0	8788.0	0.148148148148148	0.06821908	0.4280413	100157237,110255943,396838,397437	GNAT1,PDE6G,CALM3,RHO
05217	Basal cell carcinoma	Human Diseases	Cancer: specific types	7.0	510.0	63.0	8788.0	0.111111111111111	0.0712666	0.4385637	100113425,100152997,100153445,100153922,100512949,100621090,733669	BMP4,GADD45G,WNT7A,TCF7L2,WNT9A,GADD45B,GADD45A
00270	Cysteine and methionine metabolism	Metabolism	Amino acid metabolism	6.0	510.0	52.0	8788.0	0.115384615384615	0.07903547	0.4771953	100144529,100153977,100154490,100156922,102161427,407245	PHGDH,GCLM,MPST,MAT1A,gene-LDHB-2,LDHA
05162	Measles	Human Diseases	Infectious disease: viral	13.0	510.0	146.0	8788.0	0.089041095890411	0.08125843	0.4815314	100144486,100511890,100517403,100522801,396648,396658,396826,396906,396913,397162,397363,397605,595128	FOS,HSPA8,BBC3,EIF3H,HSP70.2,IFNAR1,FAS,HSPA6,JUN,CCND2,TYK2,RACK1,OAS2
00020	Citrate cycle (TCA cycle)	Metabolism	Carbohydrate metabolism	4.0	510.0	29.0	8788.0	0.137931034482759	0.08442438	0.4911964	100048954,397603,399539,399540	SDHD,IDH2,SUCLG1,SUCLA2
05203	Viral carcinogenesis	Human Diseases	Cancer: overview	16.0	510.0	192.0	8788.0	0.0833333333333333	0.09156159	0.5232091	100144302,100156226,100190899,100512981,100513628,100515610,100521701,100523163,100525104,100620215,102161705,396913,397162,397227,397651,780428	ATF4,EP300,USP7,SCIN,GTF2E2,CHD4,GTF2A2,HDAC9,REL,CREBBP,UBR4,JUN,CCND2,CDKN2B,VDAC3,CDC42
04216	Ferroptosis	Cellular Processes	Cell growth and death	5.0	510.0	42.0	8788.0	0.119047619047619	0.09404784	0.5279879	100153977,100524695,397030,397035,397651	GCLM,SLC39A8,FTH1,FTL,VDAC3
04066	HIF-1 signaling pathway	Environmental Information Processing	Signal transduction	10.0	510.0	109.0	8788.0	0.0917431192660551	0.1003971	0.5445266	100038023,100126864,100156226,100517077,100522855,100620215,100627508,102161427,396823,407245	RPS6,IFNGR2,EP300,MKNK2,HK3,CREBBP,EIF4EBP1,gene-LDHB-2,GAPDH,LDHA
04270	Vascular smooth muscle contraction	Organismal Systems	Circulatory system	12.0	510.0	137.0	8788.0	0.0875912408759124	0.1002128	0.5445266	100157760,100514612,100517106,100520667,100523324,100524227,100627924,396807,396838,397195,397445,733611	MYL9,BRAF,PLA2G12A,ACTG2,ARHGEF12,CALD1,MYH11,MYL6,CALM3,ADM,ROCK2,PPP1CA
00051	Fructose and mannose metabolism	Metabolism	Carbohydrate metabolism	4.0	510.0	32.0	8788.0	0.125	0.111874	0.5575099	100151790,100157582,100522855,396816	PMM1,TPI1,HK3,AKR1B1
00480	Glutathione metabolism	Metabolism	Metabolism of other amino acids	6.0	510.0	57.0	8788.0	0.105263157894737	0.1112089	0.5575099	100153977,100519691,396598,397603,399538,414408	GCLM,GPX8,GPX3,IDH2,PRDX6,ODC1
00920	Sulfur metabolism	Metabolism	Energy metabolism	2.0	510.0	10.0	8788.0	0.2	0.1110802	0.5575099	100154490,106504117	MPST,ETHE1
04012	ErbB signaling pathway	Environmental Information Processing	Signal transduction	8.0	510.0	84.0	8788.0	0.0952380952380952	0.1132442	0.5575099	100192438,100511026,100514612,100620969,100627019,100627508,396913,397484	NCK1,GAB1,BRAF,EREG,ABL2,EIF4EBP1,JUN,TGFA
04110	Cell cycle	Cellular Processes	Cell growth and death	11.0	510.0	124.0	8788.0	0.0887096774193548	0.1050103	0.5575099	100152997,100156226,100156379,100157957,100519830,100620215,100621090,110259483,397162,397227,733669	GADD45G,EP300,PRKDC,E2F5,ANAPC1,CREBBP,GADD45B,SKP1,CCND2,CDKN2B,GADD45A
04260	Cardiac muscle contraction	Organismal Systems	Circulatory system	8.0	510.0	83.0	8788.0	0.0963855421686747	0.1075784	0.5575099	100037999,100156879,100516606,100524182,100524239,396693,397481,399685	TPM1,LOC100156879,LOC100516606,SLC9A7,LOC100524239,TPM2,ATP1A1,COX7A1
04137	Mitophagy - animal	Cellular Processes	Transport and catabolism	7.0	510.0	71.0	8788.0	0.0985915492957746	0.1164586	0.5646478	100125968,100144302,100462752,100516558,100622909,100624868,396913	UBB,ATF4,GABARAP,RRAS,FIS1,BNIP3,JUN
03020	RNA polymerase	Genetic Information Processing	Transcription	4.0	510.0	33.0	8788.0	0.121212121212121	0.121803	0.5648835	100511241,100620235,100627477,100737579	POLR2L,POLR2G,POLR1D,POLR2D
04723	Retrograde endocannabinoid signaling	Organismal Systems	Nervous system	12.0	510.0	142.0	8788.0	0.0845070422535211	0.1217621	0.5648835	100154130,100233193,100510948,100513895,100520160,100520312,100521478,100523751,100525792,100623873,100739619,102165618	NDUFB9,MGLL,NDUFS3,NDUFB2,CNR1,NDUFA3,NDUFA10,NDUFB5,GABRP,NDUFB10,NDUFB1,GNG2
05034	Alcoholism	Human Diseases	Substance dependence	14.0	510.0	171.0	8788.0	0.0818713450292398	0.1212743	0.5648835	100141311,100144302,100153054,100514612,100521680,100523163,100623799,100624086,100627410,102165618,110261009,396838,396970,733611	H2AFZ,ATF4,GRIN3A,BRAF,LOC100521680,HDAC9,GRIN3B,LOC100624086,LOC100627410,GNG2,FOSB,CALM3,H3F3A,PPP1CA
00130	Ubiquinone and other terpenoid-quinone biosynthesis	Metabolism	Metabolism of cofactors and vitamins	2.0	510.0	11.0	8788.0	0.181818181818182	0.1307435	0.5912464	100522924,100620337	VKORC1,GGCX
04922	Glucagon signaling pathway	Organismal Systems	Endocrine system	9.0	510.0	101.0	8788.0	0.0891089108910891	0.1311828	0.5912464	100144302,100154776,100156226,100286877,100620215,102161427,396838,407245,751859	ATF4,PGAM1,EP300,PRMT1,CREBBP,gene-LDHB-2,CALM3,LDHA,SIRT1
05030	Cocaine addiction	Human Diseases	Substance dependence	5.0	510.0	48.0	8788.0	0.104166666666667	0.1438149	0.6391773	100144302,100153054,100623799,110261009,396913	ATF4,GRIN3A,GRIN3B,FOSB,JUN
03060	Protein export	Genetic Information Processing	Folding, sorting and degradation	3.0	510.0	23.0	8788.0	0.130434782608696	0.1459195	0.6396471	100125961,100522176,407060	SEC62,SRP14,HSPA5
04915	Estrogen signaling pathway	Organismal Systems	Endocrine system	11.0	510.0	133.0	8788.0	0.0827067669172932	0.149199	0.6451849	100144302,100144486,100511890,110255312,396648,396838,396906,396913,397484,574068,654325	ATF4,FOS,HSPA8,LOC110255312,HSP70.2,CALM3,HSPA6,JUN,TGFA,NCOA1,MMP9
00520	Amino sugar and nucleotide sugar metabolism	Metabolism	Carbohydrate metabolism	5.0	510.0	50.0	8788.0	0.1	0.1625067	0.6715516	100151790,100155883,100522855,100523729,100622980	PMM1,NANS,HK3,NAGK,LOC100622980
00785	Lipoic acid metabolism	Metabolism	Metabolism of cofactors and vitamins	1.0	510.0	3.0	8788.0	0.333333333333333	0.1642104	0.6715516	100622302	LIPT1
04530	Tight junction	Cellular Processes	Cellular community - eukaryotes	13.0	510.0	165.0	8788.0	0.0787878787878788	0.16166	0.6715516	100153175,100154518,100154707,100157760,100512083,100518125,100627924,100736682,396807,396913,397445,733637,780428	ARPC2,ARPC3,RAB13,MYL9,NEDD4L,YBX3,MYH11,TJP1,MYL6,JUN,ROCK2,LOC733637,CDC42
04910	Insulin signaling pathway	Organismal Systems	Endocrine system	11.0	510.0	136.0	8788.0	0.0808823529411765	0.1657893	0.6715516	100038023,100514612,100516050,100517077,100522855,100627508,110262251,396838,493186,641349,733611	RPS6,BRAF,RHEB,MKNK2,HK3,EIF4EBP1,PRKAR2B,CALM3,SOCS3,PPP1R3C,PPP1CA
05166	Human T-cell leukemia virus 1 infection	Human Diseases	Infectious disease: viral	17.0	510.0	225.0	8788.0	0.0755555555555556	0.1593509	0.6715516	100144302,100144486,100156226,100316849,100519830,100520726,100620215,100626141,110255236,396592,396913,397162,397227,397651,397655,403155,414912	ATF4,FOS,EP300,ZFP36,ANAPC1,EGR1,CREBBP,ELK4,B2M,TSPO,JUN,CCND2,CDKN2B,VDAC3,RAN,SLC25A6,SPI1
01250	Biosynthesis of nucleotide sugars	Metabolism	Global and overview maps	4.0	510.0	38.0	8788.0	0.105263157894737	0.1764995	0.672379	100151790,100155883,100522855,100523729	PMM1,NANS,HK3,NAGK
03450	Non-homologous end-joining	Genetic Information Processing	Replication and repair	2.0	510.0	13.0	8788.0	0.153846153846154	0.1720647	0.672379	100155891,100156379	LIG4,PRKDC
04150	mTOR signaling pathway	Environmental Information Processing	Signal transduction	12.0	510.0	152.0	8788.0	0.0789473684210526	0.1720149	0.672379	100038023,100153445,100154379,100156112,100156681,100512949,100514612,100516050,100518811,100627508,100738908,448965	RPS6,WNT7A,ATP6V1G1,ATP6V1E1,ATP6V1D,WNT9A,BRAF,RHEB,ATP6V1F,EIF4EBP1,MLST8,LAMTOR5
04380	Osteoclast differentiation	Organismal Systems	Development and regeneration	10.0	510.0	123.0	8788.0	0.0813008130081301	0.1763927	0.672379	100126864,100144486,100523358,110261009,396658,396913,397063,397363,414912,493186	IFNGR2,FOS,JUNB,FOSB,IFNAR1,JUN,ITGB3,TYK2,SPI1,SOCS3
04720	Long-term potentiation	Organismal Systems	Nervous system	6.0	510.0	65.0	8788.0	0.0923076923076923	0.1741605	0.672379	100144302,100156226,100514612,100620215,396838,733611	ATF4,EP300,BRAF,CREBBP,CALM3,PPP1CA
00650	Butanoate metabolism	Metabolism	Carbohydrate metabolism	3.0	510.0	26.0	8788.0	0.115384615384615	0.1893273	0.7127616	100156927,100511318,100626793	ECHS1,ACSM5,ACAT1
05215	Prostate cancer	Human Diseases	Cancer: specific types	8.0	510.0	96.0	8788.0	0.0833333333333333	0.1928738	0.71767	100144302,100153922,100156226,100514612,100620215,100625364,397484,654325	ATF4,TCF7L2,EP300,BRAF,CREBBP,ERG,TGFA,MMP9
04978	Mineral absorption	Organismal Systems	Digestive system	5.0	510.0	54.0	8788.0	0.0925925925925926	0.2025383	0.7449685	100623420,396827,397030,397035,397481	ATP2B4,MT-2B,FTH1,FTL,ATP1A1
00604	Glycosphingolipid biosynthesis - ganglio series	Metabolism	Glycan biosynthesis and metabolism	2.0	510.0	15.0	8788.0	0.133333333333333	0.2151266	0.7497192	100516440,100523532	B4GALNT1,ST6GALNAC6
04024	cAMP signaling pathway	Environmental Information Processing	Signal transduction	16.0	510.0	221.0	8788.0	0.0723981900452489	0.2129903	0.7497192	100144486,100153054,100156226,100157760,100511744,100514612,100516558,100620215,100623420,100623799,396838,396913,397309,397445,397481,733611	FOS,GRIN3A,EP300,MYL9,ARAP3,BRAF,RRAS,CREBBP,ATP2B4,GRIN3B,CALM3,JUN,HTR1D,ROCK2,ATP1A1,PPP1CA
04120	Ubiquitin mediated proteolysis	Genetic Information Processing	Folding, sorting and degradation	11.0	510.0	144.0	8788.0	0.0763888888888889	0.2141268	0.7497192	100125968,100512083,100513527,100517442,100517862,100519830,100519842,100624139,102160336,110259483,493186	UBB,NEDD4L,UBE2B,HUWE1,UBE2F,ANAPC1,UBE2N,UBE2G2,LOC102160336,SKP1,SOCS3
05135	Yersinia infection	Human Diseases	Infectious disease: bacterial	11.0	510.0	143.0	8788.0	0.0769230769230769	0.2077818	0.7497192	100144486,100153175,100154518,100154766,100513228,100522109,100523324,102167387,396913,397445,780428	FOS,ARPC2,ARPC3,PKN2,BAIAP2,ELMO1,ARHGEF12,PIP5K1B,JUN,ROCK2,CDC42
05200	Pathways in cancer	Human Diseases	Cancer: overview	35.0	510.0	527.0	8788.0	0.0664136622390892	0.2225729	0.7497192	100038015,100113425,100126864,100144486,100152997,100153445,100153922,100156226,100157219,100499567,100512949,100514612,100517170,100517403,100520507,100523324,100620215,100621090,100625589,102161415,102165618,110259483,396658,396826,396838,396913,397162,397227,397445,397484,414912,574068,654325,733669,780428	LPAR2,BMP4,IFNGR2,FOS,GADD45G,WNT7A,TCF7L2,EP300,ARNT2,HES1,WNT9A,BRAF,MAX,BBC3,TPR,ARHGEF12,CREBBP,GADD45B,LAMA1,LPAR5,GNG2,SKP1,IFNAR1,FAS,CALM3,JUN,CCND2,CDKN2B,ROCK2,TGFA,SPI1,NCOA1,MMP9,GADD45A,CDC42
05206	MicroRNAs in cancer	Human Diseases	Cancer: overview	12.0	510.0	160.0	8788.0	0.075	0.2184527	0.7497192	100037999,100144501,100156226,100620215,397063,397162,445520,494463,595110,654325,733619,751859	TPM1,EFNA1,EP300,CREBBP,ITGB3,CCND2,TNXB,STMN1,CCNG1,MMP9,ABCC1,SIRT1
05214	Glioma	Human Diseases	Cancer: specific types	6.0	510.0	70.0	8788.0	0.0857142857142857	0.2194837	0.7497192	100152997,100514612,100621090,396838,397484,733669	GADD45G,BRAF,GADD45B,CALM3,TGFA,GADD45A
05224	Breast cancer	Human Diseases	Cancer: specific types	11.0	510.0	145.0	8788.0	0.0758620689655172	0.2205518	0.7497192	100144486,100152997,100153445,100153922,100499567,100512949,100514612,100621090,396913,574068,733669	FOS,GADD45G,WNT7A,TCF7L2,HES1,WNT9A,BRAF,GADD45B,JUN,NCOA1,GADD45A
00260	Glycine, serine and threonine metabolism	Metabolism	Amino acid metabolism	4.0	510.0	42.0	8788.0	0.0952380952380952	0.2251378	0.7504593	100144529,100154776,100316854,397181	PHGDH,PGAM1,PSPH,SHMT1
00030	Pentose phosphate pathway	Metabolism	Carbohydrate metabolism	3.0	510.0	29.0	8788.0	0.103448275862069	0.2354976	0.760976	100153841,100514210,100517744	DERA,TALDO1,PRPS1
00620	Pyruvate metabolism	Metabolism	Carbohydrate metabolism	4.0	510.0	43.0	8788.0	0.0930232558139535	0.237805	0.760976	100626793,102161427,396924,407245	ACAT1,gene-LDHB-2,AKR1A1,LDHA
05164	Influenza A	Human Diseases	Infectious disease: viral	12.0	510.0	163.0	8788.0	0.0736196319018405	0.2371061	0.760976	100037937,100126864,100156226,100620215,100737977,396658,396741,396826,397363,403155,493186,595128	TLR3,IFNGR2,EP300,CREBBP,LOC100737977,IFNAR1,DNAJB1,FAS,TYK2,SLC25A6,SOCS3,OAS2
05169	Epstein-Barr virus infection	Human Diseases	Infectious disease: viral	15.0	510.0	209.0	8788.0	0.0717703349282297	0.2323243	0.760976	100152997,100156204,100190899,100499567,100515483,100517815,100621090,110255236,396658,396826,396913,397162,397363,595128,733669	GADD45G,PDIA3,USP7,HES1,PSMD8,PSMD13,GADD45B,B2M,IFNAR1,FAS,JUN,CCND2,TYK2,OAS2,GADD45A
00052	Galactose metabolism	Metabolism	Carbohydrate metabolism	3.0	510.0	31.0	8788.0	0.0967741935483871	0.2672749	0.7650286	100415928,100522855,396816	GLA,HK3,AKR1B1
00524	Neomycin, kanamycin and gentamicin biosynthesis	Metabolism	Biosynthesis of other secondary metabolites	1.0	510.0	5.0	8788.0	0.2	0.2584398	0.7650286	100522855	HK3
00561	Glycerolipid metabolism	Metabolism	Lipid metabolism	5.0	510.0	60.0	8788.0	0.0833333333333333	0.26776	0.7650286	100233193,100415928,396816,396924,397629	MGLL,GLA,AKR1B1,AKR1A1,GPAM
00970	Aminoacyl-tRNA biosynthesis	Genetic Information Processing	Translation	4.0	510.0	45.0	8788.0	0.0888888888888889	0.2636058	0.7650286	100155484,100515390,100524908,414410	SARS,WARS,DARS,RARS
04310	Wnt signaling pathway	Environmental Information Processing	Signal transduction	12.0	510.0	164.0	8788.0	0.0731707317073171	0.2434581	0.7650286	100152419,100153445,100153922,100156226,100156733,100512657,100512949,100620215,110259483,396913,397162,397445	FRZB,WNT7A,TCF7L2,EP300,CHD8,WIF1,WNT9A,CREBBP,SKP1,JUN,CCND2,ROCK2
04341	Hedgehog signaling pathway - fly	Environmental Information Processing	Signal transduction	3.0	510.0	31.0	8788.0	0.0967741935483871	0.2672749	0.7650286	100113425,100157196,110259483	BMP4,CSNK1G1,SKP1
04360	Axon guidance	Organismal Systems	Development and regeneration	13.0	510.0	182.0	8788.0	0.0714285714285714	0.2582368	0.7650286	100144501,100153801,100157760,100192438,100516558,100523324,100620398,100737194,100737739,397445,497233,733637,780428	EFNA1,NGEF,MYL9,NCK1,RRAS,ARHGEF12,SEMA3A,SEMA5A,RND1,ROCK2,CFL2,LOC733637,CDC42
04512	ECM-receptor interaction	Environmental Information Processing	Signaling molecules and interaction	7.0	510.0	89.0	8788.0	0.0786516853932584	0.2577526	0.7650286	100517829,100620392,100625589,397042,397063,397087,445520	GP6,DAG1,LAMA1,CD47,ITGB3,SPP1,TNXB
04934	Cushing syndrome	Human Diseases	Endocrine and metabolic disease	11.0	510.0	150.0	8788.0	0.0733333333333333	0.2537891	0.7650286	100144302,100153445,100153922,100154639,100512496,100512949,100514612,100522306,100623006,110260656,397227	ATF4,WNT7A,TCF7L2,PBX1,RASD1,WNT9A,BRAF,PDE8B,KMT2A,KMT2D,CDKN2B
05161	Hepatitis B	Human Diseases	Infectious disease: viral	12.0	510.0	167.0	8788.0	0.0718562874251497	0.2628863	0.7650286	100037937,100144302,100144486,100156226,100514612,100620215,396658,396826,396913,397363,397651,654325	TLR3,ATF4,FOS,EP300,BRAF,CREBBP,IFNAR1,FAS,JUN,TYK2,VDAC3,MMP9
05212	Pancreatic cancer	Human Diseases	Cancer: specific types	6.0	510.0	74.0	8788.0	0.0810810810810811	0.258263	0.7650286	100152997,100514612,100621090,397484,733669,780428	GADD45G,BRAF,GADD45B,TGFA,GADD45A,CDC42
05213	Endometrial cancer	Human Diseases	Cancer: specific types	5.0	510.0	58.0	8788.0	0.0862068965517241	0.2454623	0.7650286	100152997,100153922,100514612,100621090,733669	GADD45G,TCF7L2,BRAF,GADD45B,GADD45A
01523	Antifolate resistance	Human Diseases	Drug resistance: antineoplastic	3.0	510.0	32.0	8788.0	0.09375	0.2833508	0.7816574	100154232,397181,733619	GGH,SHMT1,ABCC1
04136	Autophagy - other	Cellular Processes	Transport and catabolism	3.0	510.0	32.0	8788.0	0.09375	0.2833508	0.7816574	100462752,100462758,100738908	GABARAP,WIPI1,MLST8
04213	Longevity regulating pathway - multiple species	Organismal Systems	Aging	5.0	510.0	61.0	8788.0	0.0819672131147541	0.2790737	0.7816574	100511890,396648,396906,397036,751859	HSPA8,HSP70.2,HSPA6,SOD1,SIRT1
05417	Lipid and atherosclerosis	Human Diseases	Cardiovascular disease	15.0	510.0	217.0	8788.0	0.0691244239631336	0.2780152	0.7816574	100144302,100144486,100192435,100240743,100511890,100737977,396648,396826,396838,396906,396913,397445,407060,654325,780428	ATF4,FOS,ERO1A,DDIT3,HSPA8,LOC100737977,HSP70.2,FAS,CALM3,HSPA6,JUN,ROCK2,HSPA5,MMP9,CDC42
00310	Lysine degradation	Metabolism	Amino acid metabolism	5.0	510.0	63.0	8788.0	0.0793650793650794	0.3019688	0.783935	100156927,100514805,100623006,100626793,110260656	ECHS1,KMT2C,KMT2A,ACAT1,KMT2D
01521	EGFR tyrosine kinase inhibitor resistance	Human Diseases	Drug resistance: antineoplastic	6.0	510.0	78.0	8788.0	0.0769230769230769	0.2986899	0.783935	100038023,100511026,100514612,100526136,100627508,397484	RPS6,GAB1,BRAF,NF1,EIF4EBP1,TGFA
03410	Base excision repair	Genetic Information Processing	Replication and repair	3.0	510.0	33.0	8788.0	0.0909090909090909	0.2995056	0.783935	100517646,100525334,445521	POLE4,MPG,HMGB1
04130	SNARE interactions in vesicular transport	Genetic Information Processing	Folding, sorting and degradation	3.0	510.0	33.0	8788.0	0.0909090909090909	0.2995056	0.783935	100152253,100513964,100627083	STX11,YKT6,VAMP7
04350	TGF-beta signaling pathway	Environmental Information Processing	Signal transduction	7.0	510.0	94.0	8788.0	0.074468085106383	0.3037748	0.783935	100113425,100156226,100157957,100620215,110259483,397016,397227	BMP4,EP300,E2F5,CREBBP,SKP1,SMAD1,CDKN2B
05100	Bacterial invasion of epithelial cells	Human Diseases	Infectious disease: bacterial	6.0	510.0	77.0	8788.0	0.0779220779220779	0.2884592	0.783935	100153175,100154518,100157034,100511026,100522109,780428	ARPC2,ARPC3,SEPT3,GAB1,ELMO1,CDC42
05205	Proteoglycans in cancer	Human Diseases	Cancer: overview	14.0	510.0	203.0	8788.0	0.0689655172413793	0.2901068	0.783935	100038023,100153445,100155929,100511026,100512949,100514612,100516558,100523324,396826,397063,397445,654325,733611,780428	RPS6,WNT7A,CD63,GAB1,WNT9A,BRAF,RRAS,ARHGEF12,FAS,ITGB3,ROCK2,MMP9,PPP1CA,CDC42
05323	Rheumatoid arthritis	Human Diseases	Immune disease	7.0	510.0	93.0	8788.0	0.0752688172043011	0.2944251	0.783935	100144486,100154379,100156112,100156681,100518811,396913,733646	FOS,ATP6V1G1,ATP6V1E1,ATP6V1D,ATP6V1F,JUN,ATP6V0E1
04668	TNF signaling pathway	Environmental Information Processing	Signal transduction	8.0	510.0	110.0	8788.0	0.0727272727272727	0.3069304	0.7857418	100144302,100144486,100517796,100523358,396826,396913,493186,654325	ATF4,FOS,TAB3,JUNB,FAS,JUN,SOCS3,MMP9
03460	Fanconi anemia pathway	Genetic Information Processing	Replication and repair	4.0	510.0	49.0	8788.0	0.0816326530612245	0.316521	0.7975332	100155917,100499567,100511000,100624116	FANCM,HES1,MUS81,RPA3
04979	Cholesterol metabolism	Organismal Systems	Digestive system	4.0	510.0	49.0	8788.0	0.0816326530612245	0.316521	0.7975332	396592,397410,397651,399654	TSPO,NPC2,VDAC3,LRPAP1
04212	Longevity regulating pathway - worm	Organismal Systems	Aging	6.0	510.0	81.0	8788.0	0.0740740740740741	0.3297568	0.824392	100144302,100157391,100462752,100513004,396827,751859	ATF4,LOC100157391,GABARAP,UBL5,MT-2B,SIRT1
00330	Arginine and proline metabolism	Metabolism	Amino acid metabolism	4.0	510.0	51.0	8788.0	0.0784313725490196	0.3433359	0.851686	100516800,100620951,100627332,414408	PYCR3,PYCR1,CKB,ODC1
05167	Kaposi sarcoma-associated herpesvirus infection	Human Diseases	Infectious disease: viral	13.0	510.0	196.0	8788.0	0.0663265306122449	0.3498374	0.8545646	100037937,100125968,100144486,100153922,100156226,100316849,100620215,102165618,396658,396826,396838,396913,397363	TLR3,UBB,FOS,TCF7L2,EP300,ZFP36,CREBBP,GNG2,IFNAR1,FAS,CALM3,JUN,TYK2
05230	Central carbon metabolism in cancer	Human Diseases	Cancer: overview	5.0	510.0	67.0	8788.0	0.0746268656716418	0.3484908	0.8545646	100154776,100522855,102161427,397603,407245	PGAM1,HK3,gene-LDHB-2,IDH2,LDHA
04015	Rap1 signaling pathway	Environmental Information Processing	Signal transduction	14.0	510.0	214.0	8788.0	0.0654205607476635	0.3605507	0.8740623	100038015,100144501,100511744,100514291,100514612,100516558,100519699,100520160,100525607,100621523,102161415,396838,397063,780428	LPAR2,EFNA1,ARAP3,SIPA1L3,BRAF,RRAS,CTNND1,CNR1,NGFR,PFN2,LPAR5,CALM3,ITGB3,CDC42
00900	Terpenoid backbone biosynthesis	Metabolism	Metabolism of terpenoids and polyketides	2.0	510.0	22.0	8788.0	0.0909090909090909	0.3679179	0.885216	100152301,100626793	PMVK,ACAT1
04510	Focal adhesion	Cellular Processes	Cellular community - eukaryotes	13.0	510.0	200.0	8788.0	0.065	0.3771499	0.9006565	100157760,100514612,100625589,102167387,396913,397063,397087,397162,397445,445520,733611,733637,780428	MYL9,BRAF,LAMA1,PIP5K1B,JUN,ITGB3,SPP1,CCND2,ROCK2,TNXB,PPP1CA,LOC733637,CDC42
00750	Vitamin B6 metabolism	Metabolism	Metabolism of cofactors and vitamins	1.0	510.0	8.0	8788.0	0.125	0.3802769	0.9013971	100152929	PHOSPHO2
05223	Non-small cell lung cancer	Human Diseases	Cancer: specific types	5.0	510.0	70.0	8788.0	0.0714285714285714	0.3836585	0.9027259	100152997,100514612,100621090,397484,733669	GADD45G,BRAF,GADD45B,TGFA,GADD45A
04919	Thyroid hormone signaling pathway	Organismal Systems	Endocrine system	8.0	510.0	120.0	8788.0	0.0666666666666667	0.3956196	0.924075	100113425,100156226,100516050,100620215,396776,397063,397481,574068	BMP4,EP300,RHEB,CREBBP,THRB,ITGB3,ATP1A1,NCOA1
04013	MAPK signaling pathway - fly	Environmental Information Processing	Signal transduction	6.0	510.0	88.0	8788.0	0.0681818181818182	0.403362	0.9353322	100113425,100169702,100514612,100515732,100621523,396913	BMP4,PROX1,BRAF,CIC,PFN2,JUN
03440	Homologous recombination	Genetic Information Processing	Replication and repair	3.0	510.0	40.0	8788.0	0.075	0.4122853	0.9370417	100511000,100511662,100624116	MUS81,BARD1,RPA3
04122	Sulfur relay system	Genetic Information Processing	Folding, sorting and degradation	1.0	510.0	9.0	8788.0	0.111111111111111	0.4162745	0.9370417	100154490	MPST
04657	IL-17 signaling pathway	Organismal Systems	Immune system	6.0	510.0	89.0	8788.0	0.0674157303370786	0.4138879	0.9370417	100144486,100156014,100517796,110261009,396913,654325	FOS,IL17RB,TAB3,FOSB,JUN,MMP9
04918	Thyroid hormone synthesis	Organismal Systems	Endocrine system	5.0	510.0	73.0	8788.0	0.0684931506849315	0.4187405	0.9370417	100144302,100519691,396598,397481,407060	ATF4,GPX8,GPX3,ATP1A1,HSPA5
05033	Nicotine addiction	Human Diseases	Substance dependence	3.0	510.0	40.0	8788.0	0.075	0.4122853	0.9370417	100153054,100525792,100623799	GRIN3A,GABRP,GRIN3B
03008	Ribosome biogenesis in eukaryotes	Genetic Information Processing	Translation	5.0	510.0	74.0	8788.0	0.0675675675675676	0.4303693	0.9402683	100155420,100522629,100621511,100627301,397655	SNU13,REXO2,IMP4,EIF6,RAN
03013	Nucleocytoplasmic transport	Genetic Information Processing	Translation	7.0	510.0	107.0	8788.0	0.0654205607476635	0.4284477	0.9402683	100153581,100511376,100520507,100621126,100737265,100737559,397655	NUP153,LOC100511376,TPR,UPF2,LOC100737265,RNPS1,RAN
03015	mRNA surveillance pathway	Genetic Information Processing	Translation	6.0	510.0	91.0	8788.0	0.0659340659340659	0.4348741	0.9402683	100157243,100517817,100621126,100625681,100737559,733611	CSTF2T,GSPT1,UPF2,NUDT21,RNPS1,PPP1CA
04621	NOD-like receptor signaling pathway	Organismal Systems	Immune system	11.0	510.0	174.0	8788.0	0.0632183908045977	0.4295839	0.9402683	100154766,100462752,100511418,100517796,100526216,396658,396913,397363,397651,595128,733688	PKN2,GABARAP,ERBIN,TAB3,SHARPIN,IFNAR1,JUN,TYK2,VDAC3,OAS2,TXNIP
04727	GABAergic synapse	Organismal Systems	Nervous system	6.0	510.0	91.0	8788.0	0.0659340659340659	0.4348741	0.9402683	100154364,100462752,100512716,100525644,100525792,102165618	SLC38A1,GABARAP,SLC6A12,SLC38A2,GABRP,GNG2
00563	Glycosylphosphatidylinositol (GPI)-anchor biosynthesis	Metabolism	Glycan biosynthesis and metabolism	2.0	510.0	26.0	8788.0	0.0769230769230769	0.4504372	0.9408562	100312979,100620753	PIGC,PGAP1
00590	Arachidonic acid metabolism	Metabolism	Lipid metabolism	5.0	510.0	76.0	8788.0	0.0657894736842105	0.4534744	0.9408562	100517106,100519691,396598,397541,654406	PLA2G12A,GPX8,GPX3,PTGS1,AKR1CL1
03040	Spliceosome	Genetic Information Processing	Transcription	8.0	510.0	125.0	8788.0	0.064	0.4404217	0.9408562	100153480,100155420,100511890,100520297,100739153,110260628,396648,396906	SNRPD3,SNU13,HSPA8,BUD31,SRSF3,PHF5A,HSP70.2,HSPA6
04140	Autophagy - animal	Cellular Processes	Transport and catabolism	9.0	510.0	142.0	8788.0	0.0633802816901408	0.4422102	0.9408562	100462752,100462758,100511396,100516050,100516558,100624868,100738908,445521,595116	GABARAP,WIPI1,ATG16L2,RHEB,RRAS,BNIP3,MLST8,HMGB1,RAB1A
04330	Notch signaling pathway	Environmental Information Processing	Signal transduction	4.0	510.0	59.0	8788.0	0.0677966101694915	0.4499005	0.9408562	100156226,100499567,100620215,100623695	EP300,HES1,CREBBP,ATXN1
04666	Fc gamma R-mediated phagocytosis	Organismal Systems	Immune system	6.0	510.0	93.0	8788.0	0.0645161290322581	0.4557272	0.9408562	100153175,100154518,100512981,102167387,497233,780428	ARPC2,ARPC3,SCIN,PIP5K1B,CFL2,CDC42
05412	Arrhythmogenic right ventricular cardiomyopathy	Human Diseases	Cardiovascular disease	5.0	510.0	76.0	8788.0	0.0657894736842105	0.4534744	0.9408562	100153922,100526169,100620392,100625589,397063	TCF7L2,PKP2,DAG1,LAMA1,ITGB3
00071	Fatty acid degradation	Metabolism	Lipid metabolism	3.0	510.0	43.0	8788.0	0.0697674418604651	0.4590928	0.9417288	100156927,100626793,100738177	ECHS1,ACAT1,ECI1
05222	Small cell lung cancer	Human Diseases	Cancer: specific types	6.0	510.0	94.0	8788.0	0.0638297872340425	0.4660875	0.9499873	100152997,100517170,100621090,100625589,397227,733669	GADD45G,MAX,GADD45B,LAMA1,CDKN2B,GADD45A
04320	Dorso-ventral axis formation	Organismal Systems	Development and regeneration	2.0	510.0	27.0	8788.0	0.0740740740740741	0.4701149	0.9503686	100514612,100623382	BRAF,SPIRE1
04624	Toll and Imd signaling pathway	Organismal Systems	Immune system	3.0	510.0	44.0	8788.0	0.0681818181818182	0.4743458	0.9503686	100519842,100525104,396913	UBE2N,REL,JUN
05225	Hepatocellular carcinoma	Human Diseases	Cancer: specific types	10.0	510.0	163.0	8788.0	0.0613496932515337	0.4751843	0.9503686	100152997,100153445,100153922,100511026,100512949,100514612,100621090,102167672,397484,733669	GADD45G,WNT7A,TCF7L2,GAB1,WNT9A,BRAF,GADD45B,SMARCA4,TGFA,GADD45A
04392	Hippo signaling pathway - multiple species	Environmental Information Processing	Signal transduction	2.0	510.0	28.0	8788.0	0.0714285714285714	0.4893645	0.9661572	100514201,100622618	FRMD1,FAT4
04921	Oxytocin signaling pathway	Organismal Systems	Endocrine system	9.0	510.0	148.0	8788.0	0.0608108108108108	0.4921363	0.9661572	100144486,100157760,100523723,396807,396838,396913,397445,733611,733670	FOS,MYL9,EEF2K,MYL6,CALM3,JUN,ROCK2,PPP1CA,RGS2
05231	Choline metabolism in cancer	Human Diseases	Cancer: overview	6.0	510.0	96.0	8788.0	0.0625	0.4866455	0.9661572	100144486,100516050,100625692,100627508,102167387,396913	FOS,RHEB,SLC44A3,EIF4EBP1,PIP5K1B,JUN
05226	Gastric cancer	Human Diseases	Cancer: specific types	9.0	510.0	149.0	8788.0	0.0604026845637584	0.5003561	0.9763046	100152997,100153445,100153922,100511026,100512949,100514612,100621090,397227,733669	GADD45G,WNT7A,TCF7L2,GAB1,WNT9A,BRAF,GADD45B,CDKN2B,GADD45A
04022	cGMP-PKG signaling pathway	Environmental Information Processing	Signal transduction	10.0	510.0	167.0	8788.0	0.0598802395209581	0.5064085	0.9821256	100144302,100157760,100623420,396838,397445,397481,397651,403155,733611,733670	ATF4,MYL9,ATP2B4,CALM3,ROCK2,ATP1A1,VDAC3,SLC25A6,PPP1CA,RGS2
04916	Melanogenesis	Organismal Systems	Endocrine system	6.0	510.0	99.0	8788.0	0.0606060606060606	0.5169911	0.9966093	100153445,100153922,100156226,100512949,100620215,396838	WNT7A,TCF7L2,EP300,WNT9A,CREBBP,CALM3
00053	Ascorbate and aldarate metabolism	Metabolism	Carbohydrate metabolism	1.0	510.0	24.0	8788.0	0.0416666666666667	0.7623121	1.0	396924	AKR1A1
00062	Fatty acid elongation	Metabolism	Lipid metabolism	1.0	510.0	26.0	8788.0	0.0384615384615385	0.789172	1.0	100156927	ECHS1
00140	Steroid hormone biosynthesis	Metabolism	Lipid metabolism	2.0	510.0	62.0	8788.0	0.032258064516129	0.8825153	1.0	100513307,654406	DHRS11,AKR1CL1
00230	Purine metabolism	Metabolism	Nucleotide metabolism	6.0	510.0	127.0	8788.0	0.047244094488189	0.7540972	1.0	100142626,100513720,100517744,100522306,110255943,733683	NME1,GUK1,PRPS1,PDE8B,PDE6G,NME2
00240	Pyrimidine metabolism	Metabolism	Nucleotide metabolism	3.0	510.0	55.0	8788.0	0.0545454545454545	0.6266266	1.0	100142626,100521561,733683	NME1,CMPK1,NME2
00250	Alanine, aspartate and glutamate metabolism	Metabolism	Amino acid metabolism	1.0	510.0	39.0	8788.0	0.0256410256410256	0.903369	1.0	102158081	NAT8L
00280	Valine, leucine and isoleucine degradation	Metabolism	Amino acid metabolism	2.0	510.0	52.0	8788.0	0.0384615384615385	0.8131635	1.0	100156927,100626793	ECHS1,ACAT1
00380	Tryptophan metabolism	Metabolism	Amino acid metabolism	2.0	510.0	47.0	8788.0	0.0425531914893617	0.766258	1.0	100156927,100626793	ECHS1,ACAT1
00410	beta-Alanine metabolism	Metabolism	Metabolism of other amino acids	1.0	510.0	33.0	8788.0	0.0303030303030303	0.8614662	1.0	100156927	ECHS1
00500	Starch and sucrose metabolism	Metabolism	Carbohydrate metabolism	2.0	510.0	34.0	8788.0	0.0588235294117647	0.5951586	1.0	100522855,100620160	HK3,GYG1
00510	N-Glycan biosynthesis	Metabolism	Glycan biosynthesis and metabolism	2.0	510.0	50.0	8788.0	0.04	0.7955059	1.0	100153065,100512242	DPM3,MGAT4D
00512	Mucin type O-glycan biosynthesis	Metabolism	Glycan biosynthesis and metabolism	1.0	510.0	35.0	8788.0	0.0285714285714286	0.8771369	1.0	100524328	B3GNT6
00513	Various types of N-glycan biosynthesis	Metabolism	Glycan biosynthesis and metabolism	1.0	510.0	40.0	8788.0	0.025	0.9090018	1.0	100512242	MGAT4D
00532	Glycosaminoglycan biosynthesis - chondroitin sulfate / dermatan sulfate	Metabolism	Glycan biosynthesis and metabolism	1.0	510.0	20.0	8788.0	0.05	0.6979157	1.0	100316855	B4GALT7
00533	Glycosaminoglycan biosynthesis - keratan sulfate	Metabolism	Glycan biosynthesis and metabolism	1.0	510.0	14.0	8788.0	0.0714285714285714	0.5672691	1.0	100522551	LOC100522551
00534	Glycosaminoglycan biosynthesis - heparan sulfate / heparin	Metabolism	Glycan biosynthesis and metabolism	1.0	510.0	24.0	8788.0	0.0416666666666667	0.7623121	1.0	100316855	B4GALT7
00562	Inositol phosphate metabolism	Metabolism	Carbohydrate metabolism	3.0	510.0	71.0	8788.0	0.0422535211267606	0.7888593	1.0	100157582,100623323,102167387	TPI1,IPMK,PIP5K1B
00564	Glycerophospholipid metabolism	Metabolism	Lipid metabolism	3.0	510.0	97.0	8788.0	0.0309278350515464	0.9264144	1.0	100156809,100517106,397629	PTDSS1,PLA2G12A,GPAM
00565	Ether lipid metabolism	Metabolism	Lipid metabolism	2.0	510.0	47.0	8788.0	0.0425531914893617	0.766258	1.0	100152050,100517106	ENPP6,PLA2G12A
00591	Linoleic acid metabolism	Metabolism	Lipid metabolism	1.0	510.0	37.0	8788.0	0.027027027027027	0.8910379	1.0	100517106	PLA2G12A
00592	alpha-Linolenic acid metabolism	Metabolism	Lipid metabolism	1.0	510.0	23.0	8788.0	0.0434782608695652	0.7476276	1.0	100517106	PLA2G12A
00600	Sphingolipid metabolism	Metabolism	Lipid metabolism	1.0	510.0	49.0	8788.0	0.0204081632653061	0.9470167	1.0	100415928	GLA
00601	Glycosphingolipid biosynthesis - lacto and neolacto series	Metabolism	Glycan biosynthesis and metabolism	1.0	510.0	29.0	8788.0	0.0344827586206897	0.8238888	1.0	100739492	ST3GAL6
00603	Glycosphingolipid biosynthesis - globo and isoglobo series	Metabolism	Glycan biosynthesis and metabolism	1.0	510.0	16.0	8788.0	0.0625	0.6161159	1.0	100415928	GLA
00630	Glyoxylate and dicarboxylate metabolism	Metabolism	Carbohydrate metabolism	2.0	510.0	31.0	8788.0	0.0645161290322581	0.5443952	1.0	100626793,397181	ACAT1,SHMT1
00670	One carbon pool by folate	Metabolism	Metabolism of cofactors and vitamins	1.0	510.0	18.0	8788.0	0.0555555555555556	0.6594583	1.0	397181	SHMT1
00760	Nicotinate and nicotinamide metabolism	Metabolism	Metabolism of cofactors and vitamins	1.0	510.0	35.0	8788.0	0.0285714285714286	0.8771369	1.0	751859	SIRT1
00860	Porphyrin metabolism	Metabolism	Metabolism of cofactors and vitamins	1.0	510.0	36.0	8788.0	0.0277777777777778	0.8842956	1.0	100514239	UROD
00980	Metabolism of xenobiotics by cytochrome P450	Metabolism	Xenobiotics biodegradation and metabolism	1.0	510.0	58.0	8788.0	0.0172413793103448	0.9691684	1.0	397337	DHDH
00983	Drug metabolism - other enzymes	Metabolism	Xenobiotics biodegradation and metabolism	3.0	510.0	66.0	8788.0	0.0454545454545455	0.7457123	1.0	100142626,100521561,733683	NME1,CMPK1,NME2
01210	2-Oxocarboxylic acid metabolism	Metabolism	Global and overview maps	1.0	510.0	18.0	8788.0	0.0555555555555556	0.6594583	1.0	397603	IDH2
01212	Fatty acid metabolism	Metabolism	Global and overview maps	2.0	510.0	57.0	8788.0	0.0350877192982456	0.8514839	1.0	100156927,100626793	ECHS1,ACAT1
01522	Endocrine resistance	Human Diseases	Drug resistance: antineoplastic	4.0	510.0	93.0	8788.0	0.043010752688172	0.7963167	1.0	100144486,100514612,396913,654325	FOS,BRAF,JUN,MMP9
01524	Platinum drug resistance	Human Diseases	Drug resistance: antineoplastic	2.0	510.0	74.0	8788.0	0.027027027027027	0.9341575	1.0	100517403,396826	BBC3,FAS
02010	ABC transporters	Environmental Information Processing	Membrane transport	2.0	510.0	51.0	8788.0	0.0392156862745098	0.8045117	1.0	100152696,733619	ABCC10,ABCC1
03018	RNA degradation	Genetic Information Processing	Folding, sorting and degradation	2.0	510.0	79.0	8788.0	0.0253164556962025	0.9485726	1.0	100515656,100627320	C1D,LSM1
03022	Basal transcription factors	Genetic Information Processing	Transcription	2.0	510.0	43.0	8788.0	0.0465116279069767	0.7216675	1.0	100513628,100521701	GTF2E2,GTF2A2
03030	DNA replication	Genetic Information Processing	Replication and repair	2.0	510.0	35.0	8788.0	0.0571428571428571	0.6111122	1.0	100517646,100624116	POLE4,RPA3
03420	Nucleotide excision repair	Genetic Information Processing	Replication and repair	2.0	510.0	43.0	8788.0	0.0465116279069767	0.7216675	1.0	100517646,100624116	POLE4,RPA3
03430	Mismatch repair	Genetic Information Processing	Replication and repair	1.0	510.0	21.0	8788.0	0.0476190476190476	0.7154868	1.0	100624116	RPA3
04014	Ras signaling pathway	Environmental Information Processing	Signal transduction	13.0	510.0	234.0	8788.0	0.0555555555555556	0.6061465	1.0	100144501,100511026,100516558,100517106,100523862,100525104,100525607,100526136,100627019,102165618,396838,397484,780428	EFNA1,GAB1,RRAS,PLA2G12A,RAB5C,REL,NGFR,NF1,ABL2,GNG2,CALM3,TGFA,CDC42
04020	Calcium signaling pathway	Environmental Information Processing	Signal transduction	6.0	510.0	244.0	8788.0	0.0245901639344262	0.9962509	1.0	100623420,100626292,100736677,396838,397651,403155	ATP2B4,MST1R,GNAL,CALM3,VDAC3,SLC25A6
04060	Cytokine-cytokine receptor interaction	Environmental Information Processing	Signaling molecules and interaction	12.0	510.0	271.0	8788.0	0.044280442804428	0.8703402	1.0	100113425,100126864,100156014,100515346,100516039,100521146,100525607,100620258,100737399,100737977,396658,396826	BMP4,IFNGR2,IL17RB,ACKR3,LOC100516039,TNFRSF19,NGFR,THPO,TNFRSF8,LOC100737977,IFNAR1,FAS
04061	Viral protein interaction with cytokine and cytokine receptor	Environmental Information Processing	Signaling molecules and interaction	3.0	510.0	85.0	8788.0	0.0352941176470588	0.8783599	1.0	100515346,100516039,100737977	ACKR3,LOC100516039,LOC100737977
04062	Chemokine signaling pathway	Organismal Systems	Immune system	6.0	510.0	182.0	8788.0	0.032967032967033	0.957516	1.0	100514612,100516039,100522109,102165618,397445,780428	BRAF,LOC100516039,ELMO1,GNG2,ROCK2,CDC42
04064	NF-kappa B signaling pathway	Environmental Information Processing	Signal transduction	4.0	510.0	107.0	8788.0	0.0373831775700935	0.8756665	1.0	100152997,100517796,100621090,733669	GADD45G,TAB3,GADD45B,GADD45A
04070	Phosphatidylinositol signaling system	Environmental Information Processing	Signal transduction	3.0	510.0	95.0	8788.0	0.0315789473684211	0.9198512	1.0	100623323,102167387,396838	IPMK,PIP5K1B,CALM3
04071	Sphingolipid signaling pathway	Environmental Information Processing	Signal transduction	2.0	510.0	118.0	8788.0	0.0169491525423729	0.9931151	1.0	397445,733619	ROCK2,ABCC1
04072	Phospholipase D signaling pathway	Environmental Information Processing	Signal transduction	7.0	510.0	149.0	8788.0	0.0469798657718121	0.7694999	1.0	100038015,100240721,100511026,100516050,100516558,102161415,102167387	LPAR2,CYTH2,GAB1,RHEB,RRAS,LPAR5,PIP5K1B
04080	Neuroactive ligand-receptor interaction	Environmental Information Processing	Signaling molecules and interaction	10.0	510.0	354.0	8788.0	0.0282485875706215	0.9974618	1.0	100038015,100153054,100515280,100520160,100525792,100623799,396592,396776,397195,397309	LPAR2,GRIN3A,GLRA3,CNR1,GABRP,GRIN3B,TSPO,THRB,ADM,HTR1D
04114	Oocyte meiosis	Cellular Processes	Cell growth and death	4.0	510.0	120.0	8788.0	0.0333333333333333	0.9238929	1.0	100519830,110259483,396838,733611	ANAPC1,SKP1,CALM3,PPP1CA
04142	Lysosome	Cellular Processes	Transport and catabolism	6.0	510.0	130.0	8788.0	0.0461538461538462	0.773582	1.0	100155929,100415928,100516188,100520004,100736866,397410	CD63,GLA,LAPTM4A,CTSF,AP3S1,NPC2
04145	Phagosome	Cellular Processes	Transport and catabolism	8.0	510.0	144.0	8788.0	0.0555555555555556	0.6025159	1.0	100154379,100156112,100156681,100516352,100518811,100523862,397063,733646	ATP6V1G1,ATP6V1E1,ATP6V1D,TUBB4B,ATP6V1F,RAB5C,ITGB3,ATP6V0E1
04146	Peroxisome	Cellular Processes	Transport and catabolism	5.0	510.0	86.0	8788.0	0.0581395348837209	0.563962	1.0	100152301,100512476,110260044,397036,397603	PMVK,PRDX1,MPV17,SOD1,IDH2
04151	PI3K-Akt signaling pathway	Environmental Information Processing	Signal transduction	19.0	510.0	347.0	8788.0	0.0547550432276657	0.6390656	1.0	100038015,100038023,100144302,100144501,100154766,100516050,100525607,100620969,100625589,100627508,100738908,102161415,102165618,396658,397063,397087,397162,397484,445520	LPAR2,RPS6,ATF4,EFNA1,PKN2,RHEB,NGFR,EREG,LAMA1,EIF4EBP1,MLST8,LPAR5,GNG2,IFNAR1,ITGB3,SPP1,CCND2,TGFA,TNXB
04152	AMPK signaling pathway	Environmental Information Processing	Signal transduction	4.0	510.0	121.0	8788.0	0.0330578512396694	0.9267965	1.0	100516050,100523723,100627508,751859	RHEB,EEF2K,EIF4EBP1,SIRT1
04211	Longevity regulating pathway	Organismal Systems	Aging	5.0	510.0	89.0	8788.0	0.0561797752808989	0.594868	1.0	100144302,100516050,100526065,100627508,751859	ATF4,RHEB,SESN3,EIF4EBP1,SIRT1
04215	Apoptosis - multiple species	Cellular Processes	Cell growth and death	2.0	510.0	35.0	8788.0	0.0571428571428571	0.6111122	1.0	100517403,100525607	BBC3,NGFR
04261	Adrenergic signaling in cardiomyocytes	Organismal Systems	Circulatory system	8.0	510.0	145.0	8788.0	0.0551724137931034	0.6104126	1.0	100037999,100144302,100621502,100623420,396693,396838,397481,733611	TPM1,ATF4,KCNE1,ATP2B4,TPM2,CALM3,ATP1A1,PPP1CA
04340	Hedgehog signaling pathway	Environmental Information Processing	Signal transduction	2.0	510.0	53.0	8788.0	0.0377358490566038	0.821472	1.0	100157196,397162	CSNK1G1,CCND2
04361	Axon regeneration	Organismal Systems	Development and regeneration	2.0	510.0	91.0	8788.0	0.021978021978022	0.9719029	1.0	100499509,100523324	AGO3,ARHGEF12
04370	VEGF signaling pathway	Environmental Information Processing	Signal transduction	1.0	510.0	57.0	8788.0	0.0175438596491228	0.9672557	1.0	780428	CDC42
04371	Apelin signaling pathway	Environmental Information Processing	Signal transduction	6.0	510.0	138.0	8788.0	0.0434782608695652	0.8198598	1.0	100038023,100516558,100520726,102165618,396838,397087	RPS6,RRAS,EGR1,GNG2,CALM3,SPP1
04390	Hippo signaling pathway	Environmental Information Processing	Signal transduction	9.0	510.0	155.0	8788.0	0.0580645161290323	0.548789	1.0	100113425,100153445,100153922,100512949,100514201,100517403,397016,397162,733611	BMP4,WNT7A,TCF7L2,WNT9A,FRMD1,BBC3,SMAD1,CCND2,PPP1CA
04391	Hippo signaling pathway - fly	Environmental Information Processing	Signal transduction	3.0	510.0	68.0	8788.0	0.0441176470588235	0.7637561	1.0	100622618,100738753,397016	FAT4,RERE,SMAD1
04540	Gap junction	Cellular Processes	Cellular community - eukaryotes	2.0	510.0	85.0	8788.0	0.0235294117647059	0.9619156	1.0	100516352,100736682	TUBB4B,TJP1
04550	Signaling pathways regulating pluripotency of stem cells	Cellular Processes	Cellular community - eukaryotes	5.0	510.0	143.0	8788.0	0.034965034965035	0.9240861	1.0	100113425,100153445,100512949,397016,595111	BMP4,WNT7A,WNT9A,SMAD1,KLF4
04610	Complement and coagulation cascades	Organismal Systems	Immune system	2.0	510.0	79.0	8788.0	0.0253164556962025	0.9485726	1.0	100157642,396877	THBD,CFD
04611	Platelet activation	Organismal Systems	Immune system	7.0	510.0	121.0	8788.0	0.0578512396694215	0.5591517	1.0	100517829,100523324,397063,397445,397541,733611,733637	GP6,ARHGEF12,ITGB3,ROCK2,PTGS1,PPP1CA,LOC733637
04613	Neutrophil extracellular trap formation	Organismal Systems	Immune system	10.0	510.0	177.0	8788.0	0.0564971751412429	0.5817842	1.0	100141311,100521680,100523163,100624086,100627410,396970,397063,397651,403155,445521	H2AFZ,LOC100521680,HDAC9,LOC100624086,LOC100627410,H3F3A,ITGB3,VDAC3,SLC25A6,HMGB1
04620	Toll-like receptor signaling pathway	Organismal Systems	Immune system	5.0	510.0	104.0	8788.0	0.0480769230769231	0.7292999	1.0	100037937,100144486,396658,396913,397087	TLR3,FOS,IFNAR1,JUN,SPP1
04622	RIG-I-like receptor signaling pathway	Organismal Systems	Immune system	1.0	510.0	74.0	8788.0	0.0135135135135135	0.9882416	1.0	100512827	PIN1
04623	Cytosolic DNA-sensing pathway	Organismal Systems	Immune system	2.0	510.0	64.0	8788.0	0.03125	0.8931602	1.0	100511241,100627477	POLR2L,POLR1D
04625	C-type lectin receptor signaling pathway	Organismal Systems	Immune system	4.0	510.0	105.0	8788.0	0.0380952380952381	0.8662657	1.0	100516558,100523324,396838,396913	RRAS,ARHGEF12,CALM3,JUN
04630	JAK-STAT signaling pathway	Environmental Information Processing	Signal transduction	8.0	510.0	163.0	8788.0	0.049079754601227	0.7372276	1.0	100126864,100156226,100620215,100620258,396658,397162,397363,493186	IFNGR2,EP300,CREBBP,THPO,IFNAR1,CCND2,TYK2,SOCS3
04640	Hematopoietic cell lineage	Organismal Systems	Immune system	2.0	510.0	89.0	8788.0	0.0224719101123595	0.9688928	1.0	100620258,397063	THPO,ITGB3
04650	Natural killer cell mediated cytotoxicity	Organismal Systems	Immune system	5.0	510.0	110.0	8788.0	0.0454545454545455	0.7730685	1.0	100126864,100514612,100737977,396658,396826	IFNGR2,BRAF,LOC100737977,IFNAR1,FAS
04658	Th1 and Th2 cell differentiation	Organismal Systems	Immune system	4.0	510.0	93.0	8788.0	0.043010752688172	0.7963167	1.0	100126864,100144486,396913,397363	IFNGR2,FOS,JUN,TYK2
04659	Th17 cell differentiation	Organismal Systems	Immune system	4.0	510.0	111.0	8788.0	0.036036036036036	0.8927665	1.0	100126864,100144486,396913,397363	IFNGR2,FOS,JUN,TYK2
04660	T cell receptor signaling pathway	Organismal Systems	Immune system	4.0	510.0	108.0	8788.0	0.037037037037037	0.8801493	1.0	100144486,100192438,396913,780428	FOS,NCK1,JUN,CDC42
04662	B cell receptor signaling pathway	Organismal Systems	Immune system	2.0	510.0	77.0	8788.0	0.025974025974026	0.943209	1.0	100144486,396913	FOS,JUN
04670	Leukocyte transendothelial migration	Organismal Systems	Immune system	6.0	510.0	114.0	8788.0	0.0526315789473684	0.6559002	1.0	100157760,100519699,397445,654325,733637,780428	MYL9,CTNND1,ROCK2,MMP9,LOC733637,CDC42
04710	Circadian rhythm	Organismal Systems	Environmental adaptation	2.0	510.0	31.0	8788.0	0.0645161290322581	0.5443952	1.0	100514873,110259483	BHLHE40,SKP1
04713	Circadian entrainment	Organismal Systems	Environmental adaptation	4.0	510.0	99.0	8788.0	0.0404040404040404	0.8343451	1.0	100144486,100512496,102165618,396838	FOS,RASD1,GNG2,CALM3
04722	Neurotrophin signaling pathway	Organismal Systems	Nervous system	7.0	510.0	120.0	8788.0	0.0583333333333333	0.5502102	1.0	100144302,100511026,100514612,100525607,396838,396913,780428	ATF4,GAB1,BRAF,NGFR,CALM3,JUN,CDC42
04724	Glutamatergic synapse	Organismal Systems	Nervous system	5.0	510.0	113.0	8788.0	0.0442477876106195	0.7928309	1.0	100153054,100154364,100525644,100623799,102165618	GRIN3A,SLC38A1,SLC38A2,GRIN3B,GNG2
04725	Cholinergic synapse	Organismal Systems	Nervous system	3.0	510.0	113.0	8788.0	0.0265486725663717	0.9636125	1.0	100144302,100144486,102165618	ATF4,FOS,GNG2
04726	Serotonergic synapse	Organismal Systems	Nervous system	4.0	510.0	118.0	8788.0	0.0338983050847458	0.9177741	1.0	100514612,102165618,397309,397541	BRAF,GNG2,HTR1D,PTGS1
04728	Dopaminergic synapse	Organismal Systems	Nervous system	6.0	510.0	130.0	8788.0	0.0461538461538462	0.773582	1.0	100144302,100144486,100736677,102165618,396838,733611	ATF4,FOS,GNAL,GNG2,CALM3,PPP1CA
04730	Long-term depression	Organismal Systems	Nervous system	1.0	510.0	59.0	8788.0	0.0169491525423729	0.9709696	1.0	100514612	BRAF
04740	Olfactory transduction	Organismal Systems	Sensory system	3.0	510.0	1621.0	8788.0	0.0018507094386181	1.0	1.0	100736677,396838,733670	GNAL,CALM3,RGS2
04742	Taste transduction	Organismal Systems	Sensory system	1.0	510.0	72.0	8788.0	0.0138888888888889	0.9867346	1.0	397309	HTR1D
04745	Phototransduction - fly	Organismal Systems	Sensory system	1.0	510.0	29.0	8788.0	0.0344827586206897	0.8238888	1.0	396838	CALM3
04750	Inflammatory mediator regulation of TRP channels	Organismal Systems	Sensory system	2.0	510.0	109.0	8788.0	0.018348623853211	0.988931	1.0	396838,733611	CALM3,PPP1CA
04911	Insulin secretion	Organismal Systems	Endocrine system	4.0	510.0	85.0	8788.0	0.0470588235294118	0.7350768	1.0	100144302,100620588,397045,397481	ATF4,SNAP25,KCNN3,ATP1A1
04912	GnRH signaling pathway	Organismal Systems	Endocrine system	5.0	510.0	90.0	8788.0	0.0555555555555556	0.6048959	1.0	100144302,100520726,396838,396913,780428	ATF4,EGR1,CALM3,JUN,CDC42
04913	Ovarian steroidogenesis	Organismal Systems	Endocrine system	1.0	510.0	56.0	8788.0	0.0178571428571429	0.9652246	1.0	654406	AKR1CL1
04914	Progesterone-mediated oocyte maturation	Organismal Systems	Endocrine system	2.0	510.0	92.0	8788.0	0.0217391304347826	0.9733007	1.0	100514612,100519830	BRAF,ANAPC1
04917	Prolactin signaling pathway	Organismal Systems	Endocrine system	3.0	510.0	71.0	8788.0	0.0422535211267606	0.7888593	1.0	100144486,397162,493186	FOS,CCND2,SOCS3
04920	Adipocytokine signaling pathway	Organismal Systems	Endocrine system	1.0	510.0	72.0	8788.0	0.0138888888888889	0.9867346	1.0	493186	SOCS3
04923	Regulation of lipolysis in adipocytes	Organismal Systems	Endocrine system	2.0	510.0	55.0	8788.0	0.0363636363636364	0.8371014	1.0	100233193,397541	MGLL,PTGS1
04924	Renin secretion	Organismal Systems	Endocrine system	1.0	510.0	69.0	8788.0	0.0144927536231884	0.984105	1.0	396838	CALM3
04925	Aldosterone synthesis and secretion	Organismal Systems	Endocrine system	4.0	510.0	92.0	8788.0	0.0434782608695652	0.7893401	1.0	100144302,100623420,396838,397481	ATF4,ATP2B4,CALM3,ATP1A1
04926	Relaxin signaling pathway	Organismal Systems	Endocrine system	5.0	510.0	130.0	8788.0	0.0384615384615385	0.8804381	1.0	100144302,100144486,102165618,396913,654325	ATF4,FOS,GNG2,JUN,MMP9
04927	Cortisol synthesis and secretion	Organismal Systems	Endocrine system	3.0	510.0	62.0	8788.0	0.0483870967741935	0.7063551	1.0	100144302,100154639,100522306	ATF4,PBX1,PDE8B
04928	Parathyroid hormone synthesis, secretion and action	Organismal Systems	Endocrine system	6.0	510.0	105.0	8788.0	0.0571428571428571	0.5754242	1.0	100144302,100144486,100154750,100514612,100518227,100520726	ATF4,FOS,NACA,BRAF,MAFB,EGR1
04929	GnRH secretion	Organismal Systems	Endocrine system	2.0	510.0	64.0	8788.0	0.03125	0.8931602	1.0	397045,397087	KCNN3,SPP1
04930	Type II diabetes mellitus	Human Diseases	Endocrine and metabolic disease	2.0	510.0	47.0	8788.0	0.0425531914893617	0.766258	1.0	100522855,493186	HK3,SOCS3
04931	Insulin resistance	Human Diseases	Endocrine and metabolic disease	5.0	510.0	110.0	8788.0	0.0454545454545455	0.7730685	1.0	100156510,100157517,493186,641349,733611	MLXIP,PTPA,SOCS3,PPP1R3C,PPP1CA
04933	AGE-RAGE signaling pathway in diabetic complications	Human Diseases	Endocrine and metabolic disease	4.0	510.0	101.0	8788.0	0.0396039603960396	0.8456309	1.0	100157642,100520726,396913,780428	THBD,EGR1,JUN,CDC42
04935	Growth hormone synthesis, secretion and action	Organismal Systems	Endocrine system	6.0	510.0	117.0	8788.0	0.0512820512820513	0.6805297	1.0	100144302,100144486,100156226,100523358,100620215,493186	ATF4,FOS,EP300,JUNB,CREBBP,SOCS3
04936	Alcoholic liver disease	Human Diseases	Endocrine and metabolic disease	4.0	510.0	139.0	8788.0	0.0287769784172662	0.9645316	1.0	100153922,100517796,396826,751859	TCF7L2,TAB3,FAS,SIRT1
04940	Type I diabetes mellitus	Human Diseases	Endocrine and metabolic disease	1.0	510.0	48.0	8788.0	0.0208333333333333	0.9437334	1.0	396826	FAS
04950	Maturity onset diabetes of the young	Human Diseases	Endocrine and metabolic disease	1.0	510.0	26.0	8788.0	0.0384615384615385	0.789172	1.0	100499567	HES1
04960	Aldosterone-regulated sodium reabsorption	Organismal Systems	Excretory system	2.0	510.0	37.0	8788.0	0.0540540540540541	0.6415701	1.0	100512083,397481	NEDD4L,ATP1A1
04961	Endocrine and other factor-regulated calcium reabsorption	Organismal Systems	Excretory system	3.0	510.0	50.0	8788.0	0.06	0.561244	1.0	100514408,100623420,397481	AP2S1,ATP2B4,ATP1A1
04962	Vasopressin-regulated water reabsorption	Organismal Systems	Excretory system	2.0	510.0	43.0	8788.0	0.0465116279069767	0.7216675	1.0	100157773,100523862	DYNLL1,RAB5C
04964	Proximal tubule bicarbonate reclamation	Organismal Systems	Excretory system	1.0	510.0	22.0	8788.0	0.0454545454545455	0.7320377	1.0	397481	ATP1A1
04970	Salivary secretion	Organismal Systems	Digestive system	5.0	510.0	90.0	8788.0	0.0555555555555556	0.6048959	1.0	100516960,100623420,396838,397481,733672	SLC12A2,ATP2B4,CALM3,ATP1A1,CST3
04971	Gastric acid secretion	Organismal Systems	Digestive system	2.0	510.0	74.0	8788.0	0.027027027027027	0.9341575	1.0	396838,397481	CALM3,ATP1A1
04972	Pancreatic secretion	Organismal Systems	Digestive system	4.0	510.0	99.0	8788.0	0.0404040404040404	0.8343451	1.0	100516960,100517106,100623420,397481	SLC12A2,PLA2G12A,ATP2B4,ATP1A1
04973	Carbohydrate digestion and absorption	Organismal Systems	Digestive system	2.0	510.0	47.0	8788.0	0.0425531914893617	0.766258	1.0	100522855,397481	HK3,ATP1A1
04974	Protein digestion and absorption	Organismal Systems	Digestive system	3.0	510.0	104.0	8788.0	0.0288461538461538	0.9456914	1.0	100037972,100525644,397481	SLC7A7,SLC38A2,ATP1A1
04975	Fat digestion and absorption	Organismal Systems	Digestive system	2.0	510.0	44.0	8788.0	0.0454545454545455	0.7334447	1.0	100517106,100626793	PLA2G12A,ACAT1
04976	Bile secretion	Organismal Systems	Digestive system	2.0	510.0	85.0	8788.0	0.0235294117647059	0.9619156	1.0	397481,397534	ATP1A1,SLCO1A2
04977	Vitamin digestion and absorption	Organismal Systems	Digestive system	1.0	510.0	25.0	8788.0	0.04	0.7761438	1.0	733619	ABCC1
05032	Morphine addiction	Human Diseases	Substance dependence	3.0	510.0	92.0	8788.0	0.0326086956521739	0.909002	1.0	100522306,100525792,102165618	PDE8B,GABRP,GNG2
05133	Pertussis	Human Diseases	Infectious disease: bacterial	4.0	510.0	74.0	8788.0	0.0540540540540541	0.6298075	1.0	100144486,396838,396913,497233	FOS,CALM3,JUN,CFL2
05140	Leishmaniasis	Human Diseases	Infectious disease: parasitic	3.0	510.0	72.0	8788.0	0.0416666666666667	0.7967204	1.0	100126864,100144486,396913	IFNGR2,FOS,JUN
05142	Chagas disease	Human Diseases	Infectious disease: parasitic	5.0	510.0	108.0	8788.0	0.0462962962962963	0.7591144	1.0	100126864,100144486,100736677,396826,396913	IFNGR2,FOS,GNAL,FAS,JUN
05143	African trypanosomiasis	Human Diseases	Infectious disease: parasitic	2.0	510.0	37.0	8788.0	0.0540540540540541	0.6415701	1.0	396826,407066	FAS,HBB
05144	Malaria	Human Diseases	Infectious disease: parasitic	1.0	510.0	55.0	8788.0	0.0181818181818182	0.9630678	1.0	407066	HBB
05145	Toxoplasmosis	Human Diseases	Infectious disease: parasitic	6.0	510.0	107.0	8788.0	0.0560747663551402	0.5941106	1.0	100126864,100511890,100625589,396648,396906,397363	IFNGR2,HSPA8,LAMA1,HSP70.2,HSPA6,TYK2
05146	Amoebiasis	Human Diseases	Infectious disease: parasitic	4.0	510.0	99.0	8788.0	0.0404040404040404	0.8343451	1.0	100512476,100523862,100625589,100736677	PRDX1,RAB5C,LAMA1,GNAL
05150	Staphylococcus aureus infection	Human Diseases	Infectious disease: bacterial	2.0	510.0	91.0	8788.0	0.021978021978022	0.9719029	1.0	110255312,396877	LOC110255312,CFD
05152	Tuberculosis	Human Diseases	Infectious disease: bacterial	6.0	510.0	184.0	8788.0	0.0326086956521739	0.9604694	1.0	100126864,100156226,100523324,100523862,100620215,396838	IFNGR2,EP300,ARHGEF12,RAB5C,CREBBP,CALM3
05160	Hepatitis C	Human Diseases	Infectious disease: viral	7.0	510.0	157.0	8788.0	0.0445859872611465	0.8137181	1.0	100037937,100514612,396658,396826,397363,493186,595128	TLR3,BRAF,IFNAR1,FAS,TYK2,SOCS3,OAS2
05163	Human cytomegalovirus infection	Human Diseases	Infectious disease: viral	11.0	510.0	228.0	8788.0	0.0482456140350877	0.7789608	1.0	100144302,100156204,100516050,100523324,100627508,102165618,110255236,396826,396838,397063,397445	ATF4,PDIA3,RHEB,ARHGEF12,EIF4EBP1,GNG2,B2M,FAS,CALM3,ITGB3,ROCK2
05170	Human immunodeficiency virus 1 infection	Human Diseases	Infectious disease: viral	11.0	510.0	219.0	8788.0	0.0502283105022831	0.7330886	1.0	100144486,100156204,100519566,102165618,110255236,110259483,396826,396838,396913,497233,733579	FOS,PDIA3,DCAF1,GNG2,B2M,SKP1,FAS,CALM3,JUN,CFL2,LOC733579
05207	Chemical carcinogenesis - receptor activation	Human Diseases	Cancer: overview	6.0	510.0	190.0	8788.0	0.0315789473684211	0.9682447	1.0	100144302,100144486,100521597,100627508,396913,595111	ATF4,FOS,PAQR5,EIF4EBP1,JUN,KLF4
05218	Melanoma	Human Diseases	Cancer: specific types	4.0	510.0	69.0	8788.0	0.0579710144927536	0.5739984	1.0	100152997,100514612,100621090,733669	GADD45G,BRAF,GADD45B,GADD45A
05219	Bladder cancer	Human Diseases	Cancer: specific types	2.0	510.0	39.0	8788.0	0.0512820512820513	0.6701176	1.0	100514612,654325	BRAF,MMP9
05220	Chronic myeloid leukemia	Human Diseases	Cancer: specific types	4.0	510.0	75.0	8788.0	0.0533333333333333	0.640391	1.0	100152997,100514612,100621090,733669	GADD45G,BRAF,GADD45B,GADD45A
05221	Acute myeloid leukemia	Human Diseases	Cancer: specific types	4.0	510.0	66.0	8788.0	0.0606060606060606	0.5383433	1.0	100153922,100514612,100627508,414912	TCF7L2,BRAF,EIF4EBP1,SPI1
05235	PD-L1 expression and PD-1 checkpoint pathway in cancer	Human Diseases	Cancer: overview	3.0	510.0	95.0	8788.0	0.0315789473684211	0.9198512	1.0	100126864,100144486,396913	IFNGR2,FOS,JUN
05320	Autoimmune thyroid disease	Human Diseases	Immune disease	1.0	510.0	59.0	8788.0	0.0169491525423729	0.9709696	1.0	396826	FAS
05321	Inflammatory bowel disease	Human Diseases	Immune disease	2.0	510.0	67.0	8788.0	0.0298507462686567	0.9074587	1.0	100126864,396913	IFNGR2,JUN
05322	Systemic lupus erythematosus	Human Diseases	Immune disease	6.0	510.0	117.0	8788.0	0.0512820512820513	0.6805297	1.0	100141311,100153480,100521680,100624086,100627410,396970	H2AFZ,SNRPD3,LOC100521680,LOC100624086,LOC100627410,H3F3A
05330	Allograft rejection	Human Diseases	Immune disease	1.0	510.0	42.0	8788.0	0.0238095238095238	0.9193033	1.0	396826	FAS
05332	Graft-versus-host disease	Human Diseases	Immune disease	1.0	510.0	39.0	8788.0	0.0256410256410256	0.903369	1.0	396826	FAS
05410	Hypertrophic cardiomyopathy	Human Diseases	Cardiovascular disease	5.0	510.0	90.0	8788.0	0.0555555555555556	0.6048959	1.0	100037999,100620392,100625589,396693,397063	TPM1,DAG1,LAMA1,TPM2,ITGB3
05414	Dilated cardiomyopathy	Human Diseases	Cardiovascular disease	5.0	510.0	95.0	8788.0	0.0526315789473684	0.6528363	1.0	100037999,100620392,100625589,396693,397063	TPM1,DAG1,LAMA1,TPM2,ITGB3
05416	Viral myocarditis	Human Diseases	Cardiovascular disease	3.0	510.0	66.0	8788.0	0.0454545454545455	0.7457123	1.0	100620392,100625589,100627019	DAG1,LAMA1,ABL2
05418	Fluid shear stress and atherosclerosis	Human Diseases	Cardiovascular disease	8.0	510.0	138.0	8788.0	0.0579710144927536	0.5535482	1.0	100113425,100144486,100157642,100737265,396838,396913,397063,654325	BMP4,FOS,THBD,LOC100737265,CALM3,JUN,ITGB3,MMP9
