# Supplementary material for: DNAH6: A Newly Identified Gene Improving Total Number Born with Functional Enrichment Analysis in French Large White Pigs
Source: Animals (Basel). 2026 Jul 11;16(14):2158. doi: 10.3390/ani16142158 (PMC13405586; doi:10.3390/ani16142158)
Supplement: Supplementary file 1 [file animals-16-02158-s001.zip › Supplementary_Table.xlsx/supplementary-table-s1/1782209917024_2a3f550a9b001.xls]

GO_C Term ID	GO_C Term Desc	GO_C Term Level1	GO_C Term Level2	Term Candidate Gene Num	Total Candidate Gene Num	Term Gene Num	Total Gene Num	Rich Ratio	P value	Q value	Gene ids	Gene Symbols
GO:0005840	ribosome	cellular_component	cell	48.0	862.0	171.0	16226.0	0.280701754385965	2.982333E-22	1.7327349999999998E-19	100037993,100037996,100038023,100038029,100049695,100135671,100154456,100155444,100155568,100156363,100157971,100192438,100510924,100511022,100514266,100514852,100516861,100517165,100521866,100524194,100620094,100621283,100622613,100622748,100622852,100624157,100624982,100626973,100627537,100628232,100736789,100738912,396768,396989,396993,397605,414390,414391,414416,414418,414419,414420,414422,64…	RPL10A,RPS21,RPS6,RPL4,RPLP0,RPL5,RPL8,RPS10,MRPL40,MRPL24,MRPL52,NCK1,HSPA14,MRPL20,RPL10L,STXBP6,RPS8,RPS5,MRPL39,MRPL28,RPL15,MRPL37,RPS9,TDRKH,MRPL9,RPS2,MRPL12,RPL37,RPL9,RPL13,RPS7,RPL18,RPL3,RPL19,RPL29,RACK1,RPS3A,RPS29,RPL12,RPL7,RPL32,RPS28,RPL11,RPSA,RPL6,RPL10,RPS3,RPL13A
GO:0022625	cytosolic large ribosomal subunit	cellular_component	cell	23.0	862.0	54.0	16226.0	0.425925925925926	8.145845E-16	2.366368E-13	100037993,100037994,100038029,100049695,100135671,100154456,100514266,100620094,100626973,100627537,100628232,100738912,110255317,396768,396989,396993,414416,414418,414419,414422,733592,733593,780432	RPL10A,RPL14,RPL4,RPLP0,RPL5,RPL8,RPL10L,RPL15,RPL37,RPL9,RPL13,RPL18,RPL7A,RPL3,RPL19,RPL29,RPL12,RPL7,RPL32,RPL11,RPL6,RPL10,RPL13A
GO:0022626	cytosolic ribosome	cellular_component	cell	18.0	862.0	36.0	16226.0	0.5	3.503385E-14	6.784889E-12	100037993,100037996,100038023,100038029,100049695,100135671,100154456,100516861,100517165,100620094,100622613,100626973,396768,414418,414419,641351,733592,733671	RPL10A,RPS21,RPS6,RPL4,RPLP0,RPL5,RPL8,RPS8,RPS5,RPL15,RPS9,RPL37,RPL3,RPL7,RPL32,RPSA,RPL6,RPS3
GO:0005737	cytoplasm	cellular_component	cell part	321.0	862.0	4250.0	16226.0	0.0755294117647059	1.599881E-13	2.323827E-11	100037937,100037987,100037996,100037999,100038015,100038023,100048931,100049693,100049695,100125968,100126291,100135671,100144302,100144486,100151790,100152086,100152260,100152301,100152419,100152510,100152629,100152997,100153008,100153175,100153306,100153480,100153630,100153765,100153841,100154273,100154395,100154456,100154518,100154639,100154750,100154766,100154776,100154859,100154920,100155388…	TLR3,SLIRP,RPS21,TPM1,LPAR2,RPS6,HSPH1,SPTAN1,RPLP0,UBB,MEA1,RPL5,ATF4,FOS,PMM1,COMMD4,PRDX4,PMVK,FRZB,CTHRC1,ANKS6,GADD45G,BICDL1,ARPC2,MAP2,SNRPD3,CSRP2,MEDAG,DERA,SNAPIN,NOV,RPL8,ARPC3,PBX1,NACA,PKN2,PGAM1,VPS28,EEF1B2,ADAL,IFIT2,SARS,GIGYF2,CEP290,ARRDC4,CIB2,EP300,S100A4,RBP1,COPZ1,COX17,HIPK1,SEPT3,CSNK1G1,ARNT2,PTPA,TTC5,TPI1,SH3GL3,MYL9,DYNLL1,RIDA,RFLNA,PROX1,NCK1,CYTH2,DDIT3,PRMT1,CNBP,…
GO:0005739	mitochondrion	cellular_component	organelle	105.0	862.0	1115.0	16226.0	0.0941704035874439	4.588787E-9	5.33217E-7	100037979,100037987,100048954,100125968,100134989,100152609,100153260,100153902,100154130,100154394,100154490,100154744,100154817,100155112,100155348,100155568,100156363,100156458,100156799,100156879,100156927,100157391,100157774,100157971,100158002,100510948,100511022,100511376,100512335,100513442,100513895,100513964,100513997,100514612,100516606,100517403,100518545,100518742,100518839,100519412…	ATP5J2,SLIRP,SDHD,UBB,FAM210B,MTCH1,APOOL,ISG12(A),NDUFB9,ROMO1,MPST,GLRX5,ATP5F1,SLC25A44,BRI3BP,MRPL40,MRPL24,GHITM,COX17,LOC100156879,ECHS1,LOC100157391,SLC25A27,MRPL52,RIDA,NDUFS3,MRPL20,LOC100511376,PRELID1,MFF,NDUFB2,YKT6,FOXRED1,BRAF,LOC100516606,BBC3,CHCHD2,CREBZF,WWOX,ECSIT,CNR1,NDUFA3,BCAP31,USMG5,TRMU,THG1L,NDUFA10,KLC2,ADHFE1,MRPL39,FKBP8,REXO2,HK3,ATP5D,MRPL28,LOC100524239,TAMM41,ACO…
GO:0098556	cytoplasmic side of rough endoplasmic reticulum membrane	cellular_component	cell part	11.0	862.0	27.0	16226.0	0.407407407407407	5.312754E-8	5.144517E-6	100037994,100037996,396993,414391,414419,414420,414422,641351,733592,733593,733671	RPL14,RPS21,RPL29,RPS29,RPL32,RPS28,RPL11,RPSA,RPL6,RPL10,RPS3
GO:0005829	cytosol	cellular_component	cell part	202.0	862.0	2700.0	16226.0	0.0748148148148148	8.466494E-8	7.02719E-6	100037936,100037996,100037999,100038023,100048931,100049695,100135671,100137083,100142626,100144486,100151790,100152086,100152107,100152260,100152301,100152380,100152541,100153006,100153480,100153581,100154094,100154213,100154273,100154721,100154766,100154776,100154859,100154890,100154920,100155390,100155467,100155484,100155673,100155829,100155832,100155883,100155884,100156226,100156666,100156877…	CAPN7,RPS21,TPM1,RPS6,HSPH1,RPLP0,RPL5,PRRC2A,NME1,FOS,PMM1,COMMD4,DNAJC13,PRDX4,PMVK,YLPM1,PQLC1,ATP8B1,SNRPD3,NUP153,DENND4C,USP40,SNAPIN,ADIRF,PKN2,PGAM1,VPS28,TTC7B,EEF1B2,SNX5,IFIT2,SARS,RCCD1,GIGYF2,CEP290,NANS,RERG,EP300,RBP1,HIPK1,MAT1A,CSNK1G1,ADGRG2,BCCIP,TPI1,RIDA,FLRT3,PROX1,USP7,NCK1,LGALS13,CNBP,ZFP36,WIPI1,AGO3,HSPA14,DOCK5,TMEM134,ATG16L2,GLRX3,HSPA8,HABP4,NAA20,GCC2,ZNF641,PRDX1,…
GO:0042788	polysomal ribosome	cellular_component	cell	10.0	862.0	23.0	16226.0	0.434782608695652	1.033166E-7	7.503368E-6	100037993,100037996,100154456,100514824,100522801,100738912,414391,414419,414420,733592	RPL10A,RPS21,RPL8,BTF3,EIF3H,RPL18,RPS29,RPL32,RPS28,RPL6
GO:0005753	mitochondrial proton-transporting ATP synthase complex	cellular_component	cell	7.0	862.0	12.0	16226.0	0.583333333333333	7.300559E-7	4.712916E-5	100037979,100154817,100520866,100523423,102160861,396950,733678	ATP5J2,ATP5F1,USMG5,ATP5D,ATP5C1,ATP5I,ATP5O
GO:0022627	cytosolic small ribosomal subunit	cellular_component	cell	12.0	862.0	43.0	16226.0	0.27906976744186	1.558274E-6	9.053572E-5	100037996,100038023,100516861,100517165,100622613,100624157,100736789,414390,414391,414420,641351,733671	RPS21,RPS6,RPS8,RPS5,RPS9,RPS2,RPS7,RPS3A,RPS29,RPS28,RPSA,RPS3
GO:0015934	large ribosomal subunit	cellular_component	cell	10.0	862.0	30.0	16226.0	0.333333333333333	1.930383E-6	1.019593E-4	100037993,100037994,100154456,396993,414416,414419,414422,733592,733593,780432	RPL10A,RPL14,RPL8,RPL29,RPL12,RPL32,RPL11,RPL6,RPL10,RPL13A
GO:0005743	mitochondrial inner membrane	cellular_component	organelle	30.0	862.0	223.0	16226.0	0.134529147982063	2.611952E-6	1.26462E-4	100037979,100048954,100134963,100153260,100154130,100154394,100154765,100154817,100157391,100510948,100513895,100513997,100516606,100517166,100520312,100523423,100523751,100524902,100623873,100624760,100625031,102161427,110255663,110260044,396950,397549,399685,403155,733671,733678	ATP5J2,SDHD,ATP5E,APOOL,NDUFB9,ROMO1,ADCK1,ATP5F1,LOC100157391,NDUFS3,NDUFB2,FOXRED1,LOC100516606,LOC100517166,NDUFA3,ATP5D,NDUFB5,TAMM41,NDUFB10,CHCHD6,STOML2,gene-LDHB-2,TIMM17A,MPV17,ATP5I,UCP2,COX7A1,SLC25A6,RPS3,ATP5O
GO:0005634	nucleus	cellular_component	cell part	285.0	862.0	4323.0	16226.0	0.0659264399722415	1.042344E-5	4.658476E-4	100037936,100038023,100038029,100048931,100049695,100125968,100134968,100135671,100141311,100142626,100144302,100144486,100151997,100152323,100152380,100152505,100152997,100153480,100153516,100153630,100153847,100153922,100154213,100154531,100154639,100154721,100154766,100155076,100155190,100155420,100155502,100155634,100155644,100155832,100155884,100155891,100156226,100156358,100156379,100156510…	CAPN7,RPS6,RPL4,HSPH1,RPLP0,UBB,SYCP2,RPL5,H2AFZ,NME1,ATF4,FOS,PHF6,GSC2,YLPM1,ERH,GADD45G,SNRPD3,BAZ2A,CSRP2,ASXL1,TCF7L2,USP40,ZSCAN9,PBX1,ADIRF,PKN2,MED21,ZFP64,SNU13,GON4L,ZNF605,PHIP,CEP290,RERG,LIG4,EP300,S100A4,PRKDC,MLXIP,CHD8,HIPK1,ZNF7,MGA,CSNK1G1,ARNT2,CSTF2T,BCCIP,PTPA,TTC5,DYNLL1,E2F5,RIDA,KHNYN,ZNF462,PROX1,USP7,DDIT3,PRMT1,CNBP,ZFP36,ZBTB38,HES1,HSPA14,MUS81,SRRM2,IER5,ERBIN,BARD1,…
GO:0015935	small ribosomal subunit	cellular_component	cell	7.0	862.0	17.0	16226.0	0.411764705882353	1.417423E-5	5.882305E-4	100038023,100517165,100622613,100624157,414391,641351,733671	RPS6,RPS5,RPS9,RPS2,RPS29,RPSA,RPS3
GO:0000502	proteasome complex	cellular_component	cell	12.0	862.0	58.0	16226.0	0.206896551724138	4.341117E-5	0.001681459	100514355,100515483,100516779,100517815,100521185,100620420,100621969,100622444,100626738,396975,397522,397572	PAAF1,PSMD8,PSMA1,PSMD13,ZFAND2A,PSMA2,PSMB1,PSMB2,PSMA7,PSMB8,PSME2,PSME1
GO:0016282	eukaryotic 43S preinitiation complex	cellular_component	cell	6.0	862.0	15.0	16226.0	0.4	7.307715E-5	0.002653614	100516956,100517098,100521499,100522801,100736981,414417	EIF3G,EIF3K,EIF3I,EIF3H,EIF1,EIF1B
GO:0045261	proton-transporting ATP synthase complex, catalytic core F(1)	cellular_component	cell	4.0	862.0	6.0	16226.0	0.666666666666667	1.088653E-4	0.003720632	100134963,100523423,102160861,733678	ATP5E,ATP5D,ATP5C1,ATP5O
GO:0000275	mitochondrial proton-transporting ATP synthase complex, catalytic core F(1)	cellular_component	cell	3.0	862.0	3.0	16226.0	1.0	1.494358E-4	0.004569589	100134963,100523423,102160861	ATP5E,ATP5D,ATP5C1
GO:0005783	endoplasmic reticulum	cellular_component	cell	76.0	862.0	938.0	16226.0	0.0810234541577825	1.439984E-4	0.004569589	100037996,100038023,100049695,100125961,100135671,100141312,100144486,100144630,100152260,100153006,100153065,100154318,100154920,100155219,100155467,100155829,100156204,100156809,100192435,100192438,100312965,100512087,100512242,100513899,100513964,100513975,100514266,100514523,100514844,100516484,100516861,100520269,100520452,100520774,100521185,100521950,100522924,100523188,100523300,100525632…	RPS21,RPS6,RPLP0,SEC62,RPL5,BSG,FOS,FKBP7,PRDX4,ATP8B1,DPM3,SSR2,EEF1B2,TMED3,IFIT2,GIGYF2,PDIA3,PTDSS1,ERO1A,NCK1,CNBP,RTN3,MGAT4D,ZDHHC15,YKT6,MARCH2,RPL10L,KDELR3,YIF1B,RCN1,RPS8,TMEM98,LOC100520452,BCAP31,ZFAND2A,FKBP8,VKORC1,TMEM208,SSR4,COPE,NENF,TMEM50B,PGAP1,HERPUD1,BCAP29,FIS1,LOC100622980,RER1,UBE2G2,KDELR2,TMED2,SSR3,DERL1,SORL1,TMEM50A,METTL9,EHD4,RPL18,MYDGF,TSPO,EEF1G,NPC2,LRPAP1,HS…
GO:0005747	mitochondrial respiratory chain complex I	cellular_component	cell	9.0	862.0	40.0	16226.0	0.225	1.991802E-4	0.005786185	100154130,100510948,100513895,100513997,100520312,100521478,100523751,100623873,100739619	NDUFB9,NDUFS3,NDUFB2,FOXRED1,NDUFA3,NDUFA10,NDUFB5,NDUFB10,NDUFB1
GO:0045263	proton-transporting ATP synthase complex, coupling factor F(o)	cellular_component	protein-containing complex	4.0	862.0	8.0	16226.0	0.5	4.661404E-4	0.01289655	100037979,100154817,100513629,396950	ATP5J2,ATP5F1,ATP5G3,ATP5I
GO:0005839	proteasome core complex	cellular_component	cell	6.0	862.0	21.0	16226.0	0.285714285714286	6.020913E-4	0.01590068	100516779,100620420,100621969,100622444,100626738,396975	PSMA1,PSMA2,PSMB1,PSMB2,PSMA7,PSMB8
GO:0005793	endoplasmic reticulum-Golgi intermediate compartment	cellular_component	cell	10.0	862.0	57.0	16226.0	0.175438596491228	7.540437E-4	0.0190478	100155219,100512242,100513447,100513620,100514844,100624036,100625917,399654,407060,445521	TMED3,MGAT4D,TRAPPC2,RAB37,YIF1B,RER1,TMED2,LRPAP1,HSPA5,HMGB1
GO:1990904	ribonucleoprotein complex	cellular_component	protein-containing complex	16.0	862.0	123.0	16226.0	0.130081300813008	7.986579E-4	0.01933418	100037987,100038023,100038029,100049695,100135671,100155420,100316849,100499509,100511890,100516861,100517165,100620708,100622613,100624157,414418,733671	SLIRP,RPS6,RPL4,RPLP0,RPL5,SNU13,ZFP36,AGO3,HSPA8,RPS8,RPS5,YBX1,RPS9,RPS2,RPL7,RPS3
GO:0036464	cytoplasmic ribonucleoprotein granule	cellular_component	organelle	11.0	862.0	68.0	16226.0	0.161764705882353	8.493185E-4	0.01973816	100038023,100049695,100155891,100158093,100499509,100511662,100621126,100623159,397445,733592,780428	RPS6,RPLP0,LIG4,KHNYN,AGO3,BARD1,UPF2,YTHDF2,ROCK2,RPL6,CDC42
GO:0005762	mitochondrial large ribosomal subunit	cellular_component	cell	9.0	862.0	51.0	16226.0	0.176470588235294	0.001313287	0.02825999	100155568,100156363,100157971,100511022,100521866,100524194,100621283,100622852,100624982	MRPL40,MRPL24,MRPL52,MRPL20,MRPL39,MRPL28,MRPL37,MRPL9,MRPL12
GO:0042405	nuclear inclusion body	cellular_component	cell	4.0	862.0	10.0	16226.0	0.4	0.001283512	0.02825999	100153581,100511376,100520507,100623695	NUP153,LOC100511376,TPR,ATXN1
GO:0005856	cytoskeleton	cellular_component	cell part	45.0	862.0	533.0	16226.0	0.0844277673545966	0.001447672	0.03003919	100037999,100049693,100153175,100153306,100154518,100155388,100155832,100157034,100157760,100157773,100158166,100512981,100513228,100514201,100516352,100520019,100520674,100521297,100521540,100522899,100620392,100620588,100621523,100621685,100622329,100623382,100625457,100625972,100627431,100737739,102167832,106504077,110260403,396648,396693,396908,397021,397363,397445,397559,494463,497233,595114…	TPM1,SPTAN1,ARPC2,MAP2,ARPC3,ADAL,CEP290,SEPT3,MYL9,DYNLL1,RFLNA,SCIN,BAIAP2,FRMD1,TUBB4B,RHOC,KIF21A,CCSAP,KLC2,BRK1,DAG1,SNAP25,PFN2,CAMSAP2,PTPN3,SPIRE1,RND2,USP33,FGD3,RND1,TBCE,MACF1,PLEC,HSP70.2,TPM2,AKAP9,TAGLN,TYK2,ROCK2,RND3,STMN1,CFL2,ARL3,RPS3,CDC42
GO:0044615	nuclear pore nuclear basket	cellular_component	cell	4.0	862.0	11.0	16226.0	0.363636363636364	0.001932543	0.0387175	100153581,100511376,100520507,574052	NUP153,LOC100511376,TPR,CETN3
GO:0008180	COP9 signalosome	cellular_component	cell	6.0	862.0	26.0	16226.0	0.230769230769231	0.002034964	0.03941047	100157773,100522877,100625031,110255924,396906,407060	DYNLL1,DOCK7,STOML2,GPS1,HSPA6,HSPA5
GO:0005791	rough endoplasmic reticulum	cellular_component	cell part	7.0	862.0	35.0	16226.0	0.2	0.002121111	0.03975373	100037996,100038029,100125961,100738912,414391,414420,733592	RPS21,RPL4,SEC62,RPL18,RPS29,RPS28,RPL6
GO:0005746	mitochondrial respiratory chain	cellular_component	cell	3.0	862.0	6.0	16226.0	0.5	0.002647497	0.04094778	100155351,100516606,399685	C17H20orf24,LOC100516606,COX7A1
GO:0005958	DNA-dependent protein kinase-DNA ligase 4 complex	cellular_component	cell	2.0	862.0	2.0	16226.0	1.0	0.002819124	0.04094778	100155891,100156379	LIG4,PRKDC
GO:0008021	synaptic vesicle	cellular_component	cell	12.0	862.0	89.0	16226.0	0.134831460674157	0.002559905	0.04094778	100152253,100154273,100154707,100156430,100512473,100513442,100517268,100518030,100620588,100625411,100626060,595125	STX11,SNAPIN,RAB13,SLC6A17,TPRG1L,MFF,SV2C,SYPL1,SNAP25,TMEM230,SYN2,RABAC1
GO:0030126	COPI vesicle coat	cellular_component	cell	4.0	862.0	12.0	16226.0	0.333333333333333	0.00277774	0.04094778	100155219,100156765,100519796,100525632	TMED3,COPZ1,COPZ2,COPE
GO:0030663	COPI-coated vesicle membrane	cellular_component	cell	4.0	862.0	12.0	16226.0	0.333333333333333	0.00277774	0.04094778	100156765,100514523,100519796,100625446	COPZ1,KDELR3,COPZ2,KDELR2
GO:0032116	SMC loading complex	cellular_component	cell	2.0	862.0	2.0	16226.0	1.0	0.002819124	0.04094778	100624231,100625621	NIPBL,MAU2
GO:0035976	transcription factor AP-1 complex	cellular_component	cell	2.0	862.0	2.0	16226.0	1.0	0.002819124	0.04094778	100144486,100523358	FOS,JUNB
GO:0090694	Scc2-Scc4 cohesin loading complex	cellular_component	cell	2.0	862.0	2.0	16226.0	1.0	0.002819124	0.04094778	100624231,100625621	NIPBL,MAU2
GO:1990622	CHOP-ATF3 complex	cellular_component	protein-containing complex	2.0	862.0	2.0	16226.0	1.0	0.002819124	0.04094778	100240743,100738612	DDIT3,ATF3
GO:0005768	endosome	cellular_component	cell	28.0	862.0	307.0	16226.0	0.0912052117263844	0.003805931	0.0519527	100152541,100153175,100154707,100154859,100155390,100155829,100155895,100155929,100512373,100513620,100513964,100515346,100515580,100520257,100523862,100524182,100524238,100621933,100622715,100625411,100626812,100737860,100737886,100738234,396942,399654,445521,595116	PQLC1,ARPC2,RAB13,VPS28,SNX5,GIGYF2,ARRDC4,CD63,TMEM163,RAB37,YKT6,ACKR3,ARL8B,CHMP4A,RAB5C,SLC9A7,TSG101,EHD3,CFAP69,TMEM230,SORL1,EPN3,VPS29,EHD4,ANXA1,LRPAP1,HMGB1,RAB1A
GO:0005852	eukaryotic translation initiation factor 3 complex	cellular_component	cell	4.0	862.0	13.0	16226.0	0.307692307692308	0.003845036	0.0519527	100516956,100517098,100521499,100522801	EIF3G,EIF3K,EIF3I,EIF3H
GO:0033290	eukaryotic 48S preinitiation complex	cellular_component	cell	4.0	862.0	13.0	16226.0	0.307692307692308	0.003845036	0.0519527	100516956,100517098,100521499,100522801	EIF3G,EIF3K,EIF3I,EIF3H
GO:0005744	TIM23 mitochondrial import inner membrane translocase complex	cellular_component	cell	3.0	862.0	7.0	16226.0	0.428571428571429	0.004450637	0.05876864	100154394,100157391,110255663	ROMO1,LOC100157391,TIMM17A
GO:0005875	microtubule associated complex	cellular_component	cell	4.0	862.0	14.0	16226.0	0.285714285714286	0.005159094	0.06660964	100157773,100462752,100519062,100520470	DYNLL1,GABARAP,MAP1B,MAP1A
GO:0000276	mitochondrial proton-transporting ATP synthase complex, coupling factor F(o)	cellular_component	cell	3.0	862.0	8.0	16226.0	0.375	0.006841335	0.0807007	100154817,100513629,396950	ATP5F1,ATP5G3,ATP5I
GO:0005740	mitochondrial envelope	cellular_component	cell	3.0	862.0	8.0	16226.0	0.375	0.006841335	0.0807007	100048954,100521950,100624868	SDHD,FKBP8,BNIP3
GO:0017146	NMDA selective glutamate receptor complex	cellular_component	cell	3.0	862.0	8.0	16226.0	0.375	0.006841335	0.0807007	100153054,100525921,100623799	GRIN3A,EPS8,GRIN3B
GO:0032592	integral component of mitochondrial membrane	cellular_component	cell	3.0	862.0	8.0	16226.0	0.375	0.006841335	0.0807007	100154765,100513442,100520160	ADCK1,MFF,CNR1
GO:0032991	protein-containing complex	cellular_component	protein-containing complex	37.0	862.0	456.0	16226.0	0.081140350877193	0.006944983	0.0807007	100048931,100135671,100154766,100155829,100155832,100156226,100156379,100156733,100190899,100499567,100512335,100513442,100513556,100515390,100515732,100517573,100521540,100521783,100521950,100523126,100622909,100623654,100623923,100736682,110261278,110261495,396768,396816,396838,397016,397036,397481,397655,407060,574068,751859,780428	HSPH1,RPL5,PKN2,GIGYF2,CEP290,EP300,PRKDC,CHD8,USP7,HES1,PRELID1,MFF,CAVIN3,WARS,CIC,TMEM258,KLC2,RBBP6,FKBP8,DFFA,FIS1,CCP110,STIP1,TJP1,TMEM147,LY6G6C,RPL3,AKR1B1,CALM3,SMAD1,SOD1,ATP1A1,RAN,HSPA5,NCOA1,SIRT1,CDC42
GO:0005853	eukaryotic translation elongation factor 1 complex	cellular_component	cell	2.0	862.0	3.0	16226.0	0.666666666666667	0.008158502	0.08777944	100154920,100737048	EEF1B2,EEF1D
GO:0005854	nascent polypeptide-associated complex	cellular_component	cell	2.0	862.0	3.0	16226.0	0.666666666666667	0.008158502	0.08777944	100154750,100514824	NACA,BTF3
GO:0008537	proteasome activator complex	cellular_component	cell	2.0	862.0	3.0	16226.0	0.666666666666667	0.008158502	0.08777944	397522,397572	PSME2,PSME1
GO:0097452	GAIT complex	cellular_component	protein-containing complex	2.0	862.0	3.0	16226.0	0.666666666666667	0.008158502	0.08777944	396823,780432	GAPDH,RPL13A
GO:0010008	endosome membrane	cellular_component	cell part	16.0	862.0	157.0	16226.0	0.101910828025478	0.009394759	0.09924282	100152107,100154859,100155929,100157660,100462758,100512373,100515580,100524182,100524666,100621229,100621933,100622715,100625286,100626812,100737886,100738234	DNAJC13,VPS28,CD63,SH3GL3,WIPI1,TMEM163,ARL8B,SLC9A7,ABHD17A,SNF8,EHD3,CFAP69,KIF13A,SORL1,VPS29,EHD4
GO:0019773	proteasome core complex, alpha-subunit complex	cellular_component	cell	3.0	862.0	9.0	16226.0	0.333333333333333	0.009860099	0.1022985	100516779,100620420,100626738	PSMA1,PSMA2,PSMA7
GO:0005667	transcription factor complex	cellular_component	cell	18.0	862.0	190.0	16226.0	0.0947368421052632	0.01257689	0.1275006	100144302,100144486,100154639,100156226,100156379,100157219,100157957,100513100,100516737,100523163,100523358,100620215,100621229,100621574,396913,397016,414912,595111	ATF4,FOS,PBX1,EP300,PRKDC,ARNT2,E2F5,LDB2,NFAT5,HDAC9,JUNB,CREBBP,SNF8,HIF3A,JUN,SMAD1,SPI1,KLF4
GO:0071339	MLL1 complex	cellular_component	cell	5.0	862.0	27.0	16226.0	0.185185185185185	0.01272811	0.1275006	100156733,100156980,100517170,100518689,100623006	CHD8,MGA,MAX,C12H17orf49,KMT2A
GO:0033553	rDNA heterochromatin	cellular_component	cell	2.0	862.0	4.0	16226.0	0.5	0.015743	0.1524447	100624752,751859	NOP53,SIRT1
GO:0035517	PR-DUB complex	cellular_component	cell	2.0	862.0	4.0	16226.0	0.5	0.015743	0.1524447	100153847,100515136	ASXL1,ASXL2
GO:0031307	integral component of mitochondrial outer membrane	cellular_component	cell	4.0	862.0	19.0	16226.0	0.210526315789474	0.01617396	0.1540503	100513442,100622909,100623382,100624868	MFF,FIS1,SPIRE1,BNIP3
GO:0019774	proteasome core complex, beta-subunit complex	cellular_component	cell part	3.0	862.0	11.0	16226.0	0.272727272727273	0.01788699	0.1676184	100621969,100622444,396975	PSMB1,PSMB2,PSMB8
GO:0042995	cell projection	cellular_component	cell	22.0	862.0	257.0	16226.0	0.0856031128404669	0.01886593	0.1739858	100153175,100155832,100512981,100513228,100515280,100520019,100523160,100621933,100625457,100737739,102160562,110255208,396942,397085,397437,397481,397559,397605,595114,641309,733683,780428	ARPC2,CEP290,SCIN,BAIAP2,GLRA3,RHOC,DCX,EHD3,RND2,RND1,TBC1D24,AAK1,ANXA1,MYO6,RHO,ATP1A1,RND3,RACK1,ARL3,PKD2,NME2,CDC42
GO:0009925	basal plasma membrane	cellular_component	cell	5.0	862.0	31.0	16226.0	0.161290322580645	0.02251029	0.1981588	100516960,100626292,397367,641309,733619	SLC12A2,MST1R,SLC23A2,PKD2,ABCC1
GO:0043025	neuronal cell body	cellular_component	cell	14.0	862.0	145.0	16226.0	0.096551724137931	0.02223303	0.1981588	100125968,100151790,100153054,100516960,100519062,100520470,100623799,100626872,100738686,397036,397045,397605,414389,780428	UBB,PMM1,GRIN3A,SLC12A2,MAP1B,MAP1A,GRIN3B,TMEM50A,GPM6A,SOD1,KCNN3,RACK1,ATXN10,CDC42
GO:0072686	mitotic spindle	cellular_component	cell	10.0	862.0	91.0	16226.0	0.10989010989011	0.02238024	0.1981588	100152550,100156014,100157773,100512193,100516800,100520507,100521297,641309,733671,780428	EFHC1,IL17RB,DYNLL1,YEATS2,PYCR3,TPR,CCSAP,PKD2,RPS3,CDC42
GO:0000932	P-body	cellular_component	cell	8.0	862.0	67.0	16226.0	0.119402985074627	0.0250783	0.2071923	100316849,100499509,100620235,100620420,100623159,100627320,100737579,102159442	ZFP36,AGO3,POLR2G,PSMA2,YTHDF2,LSM1,POLR2D,TNRC6B
GO:0001740	Barr body	cellular_component	cell	2.0	862.0	5.0	16226.0	0.4	0.02531954	0.2071923	100521680,396970	LOC100521680,H3F3A
GO:0016459	myosin complex	cellular_component	cell	6.0	862.0	43.0	16226.0	0.13953488372093	0.02512755	0.2071923	100157760,100523027,100627924,396807,397085,594849	MYL9,MYO1H,MYH11,MYL6,MYO6,MYO5A
GO:0030056	hemidesmosome	cellular_component	cell junction	2.0	862.0	5.0	16226.0	0.4	0.02531954	0.2071923	100511418,110260403	ERBIN,PLEC
GO:0042824	MHC class I peptide loading complex	cellular_component	cell part	2.0	862.0	5.0	16226.0	0.4	0.02531954	0.2071923	100156204,110255236	PDIA3,B2M
GO:0048471	perinuclear region of cytoplasm	cellular_component	cell	30.0	862.0	389.0	16226.0	0.077120822622108	0.02626319	0.2119294	100037987,100038023,100049680,100154273,100154766,100156358,100511242,100511890,100513447,100516956,100524745,100620588,100621229,100621933,100625972,100627332,100737860,100738234,110255177,110255278,110260403,397085,397484,397605,399538,414389,595116,595128,733608,780404	SLIRP,RPS6,MLPH,SNAPIN,PKN2,S100A4,TMEM134,HSPA8,TRAPPC2,EIF3G,TRAPPC2L,SNAP25,SNF8,EHD3,USP33,CKB,EPN3,EHD4,SLC5A3,ZNF35,PLEC,MYO6,TGFA,RACK1,PRDX6,ATXN10,RAB1A,OAS2,S100A6,PARK7
GO:0000164	protein phosphatase type 1 complex	cellular_component	cell	3.0	862.0	13.0	16226.0	0.230769230769231	0.02864692	0.2219181	100192438,641349,733611	NCK1,PPP1R3C,PPP1CA
GO:0031083	BLOC-1 complex	cellular_component	cell	3.0	862.0	13.0	16226.0	0.230769230769231	0.02864692	0.2219181	100141422,100154273,100620588	BCAS4,SNAPIN,SNAP25
GO:0032587	ruffle membrane	cellular_component	cell part	7.0	862.0	56.0	16226.0	0.125	0.02804151	0.2219181	100037999,100142626,100525921,397085,497233,595108,733671	TPM1,NME1,EPS8,MYO6,CFL2,ARF4,RPS3
GO:0030672	synaptic vesicle membrane	cellular_component	cell	6.0	862.0	45.0	16226.0	0.133333333333333	0.03072369	0.2348745	100154273,100512373,100517268,100518030,100621404,100626060	SNAPIN,TMEM163,SV2C,SYPL1,UNC13B,SYN2
GO:0043195	terminal bouton	cellular_component	cell	4.0	862.0	23.0	16226.0	0.173913043478261	0.03125786	0.2358548	100511890,100621404,102160562,110255208	HSPA8,UNC13B,TBC1D24,AAK1
GO:0030139	endocytic vesicle	cellular_component	cell	6.0	862.0	46.0	16226.0	0.130434782608696	0.03380377	0.2517947	100038015,100154707,100523862,100621933,100738234,397085	LPAR2,RAB13,RAB5C,EHD3,EHD4,MYO6
GO:0005761	mitochondrial ribosome	cellular_component	cell	3.0	862.0	14.0	16226.0	0.214285714285714	0.03505269	0.2577926	100155568,100511022,100524194	MRPL40,MRPL20,MRPL28
GO:0005689	U12-type spliceosomal complex	cellular_component	organelle	4.0	862.0	24.0	16226.0	0.166666666666667	0.0359812	0.2584629	100153480,100517703,100620708,110260628	SNRPD3,SNRNP25,YBX1,PHF5A
GO:0090575	RNA polymerase II transcription factor complex	cellular_component	cell	7.0	862.0	59.0	16226.0	0.11864406779661	0.03603356	0.2584629	100144302,100154639,100157957,100240743,100517170,100518839,100627515	ATF4,PBX1,E2F5,DDIT3,MAX,WWOX,HIPK2
GO:0036449	microtubule minus-end	cellular_component	cell	2.0	862.0	6.0	16226.0	0.333333333333333	0.03665556	0.2597181	100520688,100621685	ASPM,CAMSAP2
GO:0000785	chromatin	cellular_component	cell part	21.0	862.0	263.0	16226.0	0.0798479087452472	0.04122731	0.2615712	100153922,100513527,100520297,100520501,100520726,100523126,100524500,100620215,100621574,100624231,100625621,100625838,102167672,396816,397655,414912,445521,574068,595111,751859,780404	TCF7L2,UBE2B,BUD31,ANKRD17,EGR1,DFFA,HMGN2,CREBBP,HIF3A,NIPBL,MAU2,HMGN1,SMARCA4,AKR1B1,RAN,SPI1,HMGB1,NCOA1,KLF4,SIRT1,PARK7
GO:0005673	transcription factor TFIIE complex	cellular_component	cell	1.0	862.0	1.0	16226.0	1.0	0.05312461	0.2615712	100513628	GTF2E2
GO:0005741	mitochondrial outer membrane	cellular_component	cell	11.0	862.0	114.0	16226.0	0.0964912280701754	0.03987837	0.2615712	100134989,100513442,100520160,100522855,100622909,100624868,100625505,110260403,397337,397629,397651	FAM210B,MFF,CNR1,HK3,FIS1,BNIP3,VPS13C,PLEC,DHDH,GPAM,VDAC3
GO:0005794	Golgi apparatus	cellular_component	cell	58.0	862.0	877.0	16226.0	0.0661345496009122	0.04895238	0.2615712	100152253,100153006,100154094,100154707,100155219,100155829,100156765,100316855,100415928,100462752,100512302,100512405,100513620,100513899,100513964,100514291,100514844,100516188,100516440,100516623,100517032,100517073,100517915,100518839,100519796,100523532,100524328,100525632,100621685,100621746,100623588,100624036,100625122,100625411,100625917,100625972,100626341,100626812,100739492,110255236…	STX11,ATP8B1,DENND4C,RAB13,TMED3,GIGYF2,COPZ1,B4GALT7,GLA,GABARAP,HABP4,GCC2,RAB37,ZDHHC15,YKT6,SIPA1L3,YIF1B,LAPTM4A,B4GALNT1,RAB2B,IFT27,MAMLD1,GOLIM4,WWOX,COPZ2,ST6GALNAC6,B3GNT6,COPE,CAMSAP2,RAB42,KLHL20,RER1,ARFRP1,TMEM230,TMED2,USP33,EIPR1,SORL1,ST3GAL6,B2M,POLQ,MYDGF,VGF,FGFRL1,AKAP9,MYO6,SPP1,RHO,PTGS1,LRPAP1,SAR1B,ARF4,ARL3,RAB1A,RABAC1,PKD2,SELENOK,CST3
GO:0005813	centrosome	cellular_component	cell part	32.0	862.0	441.0	16226.0	0.072562358276644	0.04589669	0.2615712	100037936,100152345,100152550,100154766,100155832,100156681,100156877,100157478,100157773,100517032,100517073,100518853,100519188,100520801,100521297,100521783,100621685,100623654,100625256,100625286,100625944,100625972,102161705,110257384,110262251,396648,396838,396908,397445,574052,595114,780428	CAPN7,CEP152,EFHC1,PKN2,CEP290,ATP6V1D,HIPK1,BCCIP,DYNLL1,IFT27,MAMLD1,TTC12,IFT22,FBF1,CCSAP,RBBP6,CAMSAP2,CCP110,UNC119,KIF13A,RGCC,USP33,UBR4,TCEA2,PRKAR2B,HSP70.2,CALM3,AKAP9,ROCK2,CETN3,ARL3,CDC42
GO:0005844	polysome	cellular_component	protein-containing complex	4.0	862.0	27.0	16226.0	0.148148148148148	0.05248505	0.2615712	100038023,100499509,100514266,733671	RPS6,AGO3,RPL10L,RPS3
GO:0005938	cell cortex	cellular_component	cell	9.0	862.0	88.0	16226.0	0.102272727272727	0.04373318	0.2615712	100049693,100157760,100520019,100525921,100623382,100625457,100737739,397085,397559	SPTAN1,MYL9,RHOC,EPS8,SPIRE1,RND2,RND1,MYO6,RND3
GO:0008043	intracellular ferritin complex	cellular_component	cell	1.0	862.0	1.0	16226.0	1.0	0.05312461	0.2615712	397035	FTL
GO:0009361	succinate-CoA ligase complex (ADP-forming)	cellular_component	cell	1.0	862.0	1.0	16226.0	1.0	0.05312461	0.2615712	399539	SUCLG1
GO:0014069	postsynaptic density	cellular_component	organelle	12.0	862.0	130.0	16226.0	0.0923076923076923	0.0438418	0.2615712	100049695,100154456,100519062,100523186,100525607,100525921,100624868,100626060,397481,414418,733592,733671	RPLP0,RPL8,MAP1B,PLEKHA5,NGFR,EPS8,BNIP3,SYN2,ATP1A1,RPL7,RPL6,RPS3
GO:0015629	actin cytoskeleton	cellular_component	cell part	16.0	862.0	192.0	16226.0	0.0833333333333333	0.050038	0.2615712	100037999,100152646,100153175,100462752,100512981,100513228,100514997,100520160,100523027,100524227,100625031,100627227,100737739,106504077,397085,497233	TPM1,PEAK1,ARPC2,GABARAP,SCIN,BAIAP2,DENND2A,CNR1,MYO1H,CALD1,STOML2,NPM3,RND1,MACF1,MYO6,CFL2
GO:0016591	RNA polymerase II, holoenzyme	cellular_component	cell	2.0	862.0	7.0	16226.0	0.285714285714286	0.04953753	0.2615712	100620276,397085	RPRD2,MYO6
GO:0030117	membrane coat	cellular_component	cell	4.0	862.0	27.0	16226.0	0.148148148148148	0.05248505	0.2615712	100156765,100514408,100520257,100736866	COPZ1,AP2S1,CHMP4A,AP3S1
GO:0030496	midbody	cellular_component	cell	12.0	862.0	127.0	16226.0	0.094488188976378	0.03768892	0.2615712	100152505,100154766,100512827,100515580,100519699,100520257,100625286,397605,397655,407060,595114,780428	ERH,PKN2,PIN1,ARL8B,CTNND1,CHMP4A,KIF13A,RACK1,RAN,HSPA5,ARL3,CDC42
GO:0031305	integral component of mitochondrial inner membrane	cellular_component	cell part	5.0	862.0	36.0	16226.0	0.138888888888889	0.04024859	0.2615712	100156458,100157391,100516527,100523095,110255663	GHITM,LOC100157391,LOC100516527,TMEM177,TIMM17A
GO:0031410	cytoplasmic vesicle	cellular_component	cell part	25.0	862.0	324.0	16226.0	0.0771604938271605	0.03959887	0.2615712	100154094,100154273,100156765,100512373,100513975,100514523,100517268,100519796,100520019,100525632,100623382,100625446,100625457,100626812,100737739,102160562,110259887,396942,397036,397085,397127,397484,397559,595125,641309	DENND4C,SNAPIN,COPZ1,TMEM163,MARCH2,KDELR3,SV2C,COPZ2,RHOC,COPE,SPIRE1,KDELR2,RND2,SORL1,RND1,TBC1D24,VGF,ANXA1,SOD1,MYO6,ESD,TGFA,RND3,RABAC1,PKD2
GO:0032585	multivesicular body membrane	cellular_component	cell	2.0	862.0	7.0	16226.0	0.285714285714286	0.04953753	0.2615712	100155929,100626812	CD63,SORL1
GO:0032807	DNA ligase IV complex	cellular_component	cell	1.0	862.0	1.0	16226.0	1.0	0.05312461	0.2615712	100155891	LIG4
GO:0033011	perinuclear theca	cellular_component	cell	1.0	862.0	1.0	16226.0	1.0	0.05312461	0.2615712	100157034	SEPT3
GO:0033176	proton-transporting V-type ATPase complex	cellular_component	membrane	1.0	862.0	1.0	16226.0	1.0	0.05312461	0.2615712	100156681	ATP6V1D
GO:0035866	alphav-beta3 integrin-PKCalpha complex	cellular_component	cell	1.0	862.0	1.0	16226.0	1.0	0.05312461	0.2615712	397063	ITGB3
GO:0036488	CHOP-C/EBP complex	cellular_component	organelle part	1.0	862.0	1.0	16226.0	1.0	0.05312461	0.2615712	100240743	DDIT3
GO:0043005	neuron projection	cellular_component	cell	19.0	862.0	239.0	16226.0	0.0794979079497908	0.05213793	0.2615712	100125968,100153054,100153175,100153306,100154490,100157034,100512716,100513228,100514612,100515280,100516960,100517268,100520019,100523160,100525792,100620588,397045,494463,780428	UBB,GRIN3A,ARPC2,MAP2,MPST,SEPT3,SLC6A12,BAIAP2,BRAF,GLRA3,SLC12A2,SV2C,RHOC,DCX,GABRP,SNAP25,KCNN3,STMN1,CDC42
GO:0048237	rough endoplasmic reticulum lumen	cellular_component	cell	1.0	862.0	1.0	16226.0	1.0	0.05312461	0.2615712	399654	LRPAP1
GO:0060342	photoreceptor inner segment membrane	cellular_component	cell	1.0	862.0	1.0	16226.0	1.0	0.05312461	0.2615712	397437	RHO
GO:0070032	synaptobrevin 2-SNAP-25-syntaxin-1a-complexin I complex	cellular_component	cell	1.0	862.0	1.0	16226.0	1.0	0.05312461	0.2615712	100620588	SNAP25
GO:0070419	nonhomologous end joining complex	cellular_component	cell	2.0	862.0	7.0	16226.0	0.285714285714286	0.04953753	0.2615712	100155891,100156379	LIG4,PRKDC
GO:0071541	eukaryotic translation initiation factor 3 complex, eIF3m	cellular_component	cell	2.0	862.0	7.0	16226.0	0.285714285714286	0.04953753	0.2615712	100521499,100522801	EIF3I,EIF3H
GO:0071664	catenin-TCF7L2 complex	cellular_component	cell	1.0	862.0	1.0	16226.0	1.0	0.05312461	0.2615712	100153922	TCF7L2
GO:0071821	FANCM-MHF complex	cellular_component	cell	1.0	862.0	1.0	16226.0	1.0	0.05312461	0.2615712	100155917	FANCM
GO:0098831	presynaptic active zone cytoplasmic component	cellular_component	cell	2.0	862.0	7.0	16226.0	0.285714285714286	0.04953753	0.2615712	100621404,100627254	UNC13B,ERC2
GO:0098978	glutamatergic synapse	cellular_component	synapse	18.0	862.0	221.0	16226.0	0.081447963800905	0.0475277	0.2615712	100153054,100153175,100153445,100158214,100511418,100511890,100512827,100520160,100523186,100525921,100620588,100621523,100626060,100627254,110262251,396908,397063,595108	GRIN3A,ARPC2,WNT7A,FLRT3,ERBIN,HSPA8,PIN1,CNR1,PLEKHA5,EPS8,SNAP25,PFN2,SYN2,ERC2,PRKAR2B,AKAP9,ITGB3,ARF4
GO:0099524	postsynaptic cytosol	cellular_component	cell	2.0	862.0	7.0	16226.0	0.285714285714286	0.04953753	0.2615712	100511890,100512827	HSPA8,PIN1
GO:0099569	presynaptic cytoskeleton	cellular_component	cell	1.0	862.0	1.0	16226.0	1.0	0.05312461	0.2615712	100157034	SEPT3
GO:1990617	CHOP-ATF4 complex	cellular_component	cell part	1.0	862.0	1.0	16226.0	1.0	0.05312461	0.2615712	100240743	DDIT3
GO:1990635	proximal dendrite	cellular_component	cell	1.0	862.0	1.0	16226.0	1.0	0.05312461	0.2615712	100155829	GIGYF2
GO:0031966	mitochondrial membrane	cellular_component	cell	9.0	862.0	92.0	16226.0	0.0978260869565217	0.05533279	0.2701542	100157774,100510948,100517166,100526101,100624868,102158081,396592,397549,397629	SLC25A27,NDUFS3,LOC100517166,FAM173A,BNIP3,NAT8L,TSPO,UCP2,GPAM
GO:0005773	vacuole	cellular_component	cell	3.0	862.0	17.0	16226.0	0.176470588235294	0.05823361	0.2796176	100154232,100523188,100626292	GGH,TMEM208,MST1R
GO:0019897	extrinsic component of plasma membrane	cellular_component	cell	3.0	862.0	17.0	16226.0	0.176470588235294	0.05823361	0.2796176	100625031,100737860,110255208	STOML2,EPN3,AAK1
GO:0005771	multivesicular body	cellular_component	cell	4.0	862.0	28.0	16226.0	0.142857142857143	0.05876024	0.2798336	100155929,100520257,100626812,397664	CD63,CHMP4A,SORL1,TPT1
GO:0098794	postsynapse	cellular_component	cell part	8.0	862.0	80.0	16226.0	0.1	0.0616523	0.2912194	100049695,100154456,100511418,100620588,100621523,100626738,102160562,110262251	RPLP0,RPL8,ERBIN,SNAP25,PFN2,PSMA7,TBC1D24,PRKAR2B
GO:0001917	photoreceptor inner segment	cellular_component	cell part	5.0	862.0	41.0	16226.0	0.121951219512195	0.06459874	0.2955265	100156043,100157237,100513720,100620588,397437	CIB2,GNAT1,GUK1,SNAP25,RHO
GO:0005654	nucleoplasm	cellular_component	cell	147.0	862.0	2462.0	16226.0	0.0597075548334687	0.06428647	0.2955265	100048931,100135671,100137083,100144486,100151997,100152345,100152380,100153006,100153175,100153581,100153841,100153922,100154639,100154721,100154766,100154817,100155884,100155891,100155917,100155929,100156014,100156226,100156379,100156666,100156733,100156877,100157219,100157243,100157478,100157517,100157553,100157957,100157971,100169702,100233193,100337656,100499567,100511095,100511376,100511396…	HSPH1,RPL5,PRRC2A,FOS,PHF6,CEP152,YLPM1,ATP8B1,ARPC2,NUP153,DERA,TCF7L2,PBX1,ADIRF,PKN2,ATP5F1,RERG,LIG4,FANCM,CD63,IL17RB,EP300,PRKDC,RBP1,CHD8,HIPK1,ARNT2,CSTF2T,BCCIP,PTPA,TTC5,E2F5,MRPL52,PROX1,MGLL,ZBTB38,HES1,IER5,LOC100511376,ATG16L2,HABP4,PRELID1,GCC2,ZNF641,PIN1,NFX1,LDB2,BAIAP2,CDKN2AIPNL,GTF2E2,SRI,UROD,ASXL2,MIEN1,NFAT5,JAZF1,MAMLD1,MKNK2,HUWE1,ZNF554,SNRNP25,MLLT1,C12H17orf49,CREBZF,…
GO:0008541	proteasome regulatory particle, lid subcomplex	cellular_component	cell	2.0	862.0	8.0	16226.0	0.25	0.0637696	0.2955265	100515483,100517815	PSMD8,PSMD13
GO:0031224	intrinsic component of membrane	cellular_component	membrane	2.0	862.0	8.0	16226.0	0.25	0.0637696	0.2955265	100134989,100156430	FAM210B,SLC6A17
GO:0035869	ciliary transition zone	cellular_component	cell	4.0	862.0	29.0	16226.0	0.137931034482759	0.06541618	0.2969281	100155832,100519467,100521297,574052	CEP290,TMEM216,CCSAP,CETN3
GO:0016605	PML body	cellular_component	cell	7.0	862.0	69.0	16226.0	0.101449275362319	0.07288169	0.3257251	100155634,100156877,100623588,100627515,100737265,751859,780404	ZNF605,HIPK1,KLHL20,HIPK2,LOC100737265,SIRT1,PARK7
GO:0070062	extracellular exosome	cellular_component	extracellular region	7.0	862.0	69.0	16226.0	0.101449275362319	0.07288169	0.3257251	100155929,100511890,100514123,100520269,100620708,396942,397042	CD63,HSPA8,SRI,TMEM98,YBX1,ANXA1,CD47
GO:0000274	mitochondrial proton-transporting ATP synthase, stator stalk	cellular_component	cell	1.0	862.0	2.0	16226.0	0.5	0.1034301	0.3301807	733678	ATP5O
GO:0000793	condensed chromosome	cellular_component	cell	3.0	862.0	20.0	16226.0	0.15	0.08691695	0.3301807	100155891,100623274,445521	LIG4,CTCF,HMGB1
GO:0000922	spindle pole	cellular_component	cell	8.0	862.0	88.0	16226.0	0.0909090909090909	0.09535859	0.3301807	100152550,100155388,100157478,100520688,100520801,100625256,396838,397664	EFHC1,ADAL,BCCIP,ASPM,FBF1,UNC119,CALM3,TPT1
GO:0001750	photoreceptor outer segment	cellular_component	organelle	5.0	862.0	43.0	16226.0	0.116279069767442	0.07621411	0.3301807	100156043,100157237,100519062,397437,397541	CIB2,GNAT1,MAP1B,RHO,PTGS1
GO:0002133	polycystin complex	cellular_component	protein-containing complex	1.0	862.0	2.0	16226.0	0.5	0.1034301	0.3301807	641309	PKD2
GO:0005606	laminin-1 complex	cellular_component	extracellular region	1.0	862.0	2.0	16226.0	0.5	0.1034301	0.3301807	100625589	LAMA1
GO:0005608	laminin-3 complex	cellular_component	extracellular region	1.0	862.0	2.0	16226.0	0.5	0.1034301	0.3301807	100625589	LAMA1
GO:0005789	endoplasmic reticulum membrane	cellular_component	organelle	34.0	862.0	501.0	16226.0	0.0678642714570858	0.08525517	0.3301807	100125961,100141312,100153065,100154318,100155219,100156809,100192435,100512087,100514123,100514523,100514844,100520269,100520774,100522432,100522924,100523188,100523300,100620753,100622579,100622655,100625446,100625917,100625983,100626802,100626812,102167025,110255263,110261278,407060,414435,414799,494017,641309,733604	SEC62,BSG,DPM3,SSR2,TMED3,PTDSS1,ERO1A,RTN3,SRI,KDELR3,YIF1B,TMEM98,BCAP31,REEP1,VKORC1,TMEM208,SSR4,PGAP1,HERPUD1,BCAP29,KDELR2,TMED2,SSR3,DERL1,SORL1,PGAP2,CXH4orf3,TMEM147,HSPA5,WDR83OS,CYB5A,SAR1B,PKD2,SELENOK
GO:0005802	trans-Golgi network	cellular_component	cell	12.0	862.0	148.0	16226.0	0.0810810810810811	0.09539593	0.3301807	100152541,100153006,100462758,100512405,100513981,100522551,100620588,100623588,100625122,100626341,100626812,100627083	PQLC1,ATP8B1,WIPI1,GCC2,SYT17,LOC100522551,SNAP25,KLHL20,ARFRP1,EIPR1,SORL1,VAMP7
GO:0005815	microtubule organizing center	cellular_component	cell	10.0	862.0	116.0	16226.0	0.0862068965517241	0.08903051	0.3301807	100152345,100155388,100623654,100625972,396648,396908,397445,574052,595114,780428	CEP152,ADAL,CCP110,USP33,HSP70.2,AKAP9,ROCK2,CETN3,ARL3,CDC42
GO:0005838	proteasome regulatory particle	cellular_component	protein-containing complex	2.0	862.0	9.0	16226.0	0.222222222222222	0.07917232	0.3301807	100515483,100517815	PSMD8,PSMD13
GO:0005885	Arp2/3 protein complex	cellular_component	cell	2.0	862.0	9.0	16226.0	0.222222222222222	0.07917232	0.3301807	100153175,100154518	ARPC2,ARPC3
GO:0016011	dystroglycan complex	cellular_component	cell	1.0	862.0	2.0	16226.0	0.5	0.1034301	0.3301807	100620392	DAG1
GO:0016328	lateral plasma membrane	cellular_component	cell	5.0	862.0	46.0	16226.0	0.108695652173913	0.09559489	0.3301807	100141312,100516960,396942,397481,733619	BSG,SLC12A2,ANXA1,ATP1A1,ABCC1
GO:0016460	myosin II complex	cellular_component	cell	1.0	862.0	2.0	16226.0	0.5	0.1034301	0.3301807	100157760	MYL9
GO:0016935	glycine-gated chloride channel complex	cellular_component	cell part	1.0	862.0	2.0	16226.0	0.5	0.1034301	0.3301807	100515280	GLRA3
GO:0017101	aminoacyl-tRNA synthetase multienzyme complex	cellular_component	cell	2.0	862.0	10.0	16226.0	0.2	0.09558145	0.3301807	100524908,414410	DARS,RARS
GO:0017109	glutamate-cysteine ligase complex	cellular_component	cell	1.0	862.0	2.0	16226.0	0.5	0.1034301	0.3301807	100153977	GCLM
GO:0019908	nuclear cyclin-dependent protein kinase holoenzyme complex	cellular_component	cell	1.0	862.0	2.0	16226.0	0.5	0.1034301	0.3301807	100157478	BCCIP
GO:0030134	COPII-coated ER to Golgi transport vesicle	cellular_component	cell	4.0	862.0	31.0	16226.0	0.129032258064516	0.07984485	0.3301807	100155219,100514844,100522925,100625917	TMED3,YIF1B,TEX261,TMED2
GO:0030684	preribosome	cellular_component	protein-containing complex	1.0	862.0	2.0	16226.0	0.5	0.1034301	0.3301807	100621511	IMP4
GO:0030880	RNA polymerase complex	cellular_component	cell	1.0	862.0	2.0	16226.0	0.5	0.1034301	0.3301807	100737579	POLR2D
GO:0031090	organelle membrane	cellular_component	membrane	2.0	862.0	9.0	16226.0	0.222222222222222	0.07917232	0.3301807	100524695,397481	SLC39A8,ATP1A1
GO:0031298	replication fork protection complex	cellular_component	cell	1.0	862.0	2.0	16226.0	0.5	0.1034301	0.3301807	100626098	MCM10
GO:0031436	BRCA1-BARD1 complex	cellular_component	cell	1.0	862.0	2.0	16226.0	0.5	0.1034301	0.3301807	100511662	BARD1
GO:0032127	dense core granule membrane	cellular_component	cell	1.0	862.0	2.0	16226.0	0.5	0.1034301	0.3301807	100625505	VPS13C
GO:0032420	stereocilium	cellular_component	cell	3.0	862.0	20.0	16226.0	0.15	0.08691695	0.3301807	100156043,100520019,100525921	CIB2,RHOC,EPS8
GO:0033178	proton-transporting two-sector ATPase complex, catalytic domain	cellular_component	membrane	1.0	862.0	2.0	16226.0	0.5	0.1034301	0.3301807	100156112	ATP6V1E1
GO:0034399	nuclear periphery	cellular_component	cell	2.0	862.0	10.0	16226.0	0.2	0.09558145	0.3301807	100153581,100520507	NUP153,TPR
GO:0034709	methylosome	cellular_component	cell	2.0	862.0	10.0	16226.0	0.2	0.09558145	0.3301807	100152505,100286877	ERH,PRMT1
GO:0034998	oligosaccharyltransferase I complex	cellular_component	cell	1.0	862.0	2.0	16226.0	0.5	0.1034301	0.3301807	100517573	TMEM258
GO:0035577	azurophil granule membrane	cellular_component	cell	1.0	862.0	2.0	16226.0	0.5	0.1034301	0.3301807	100627083	VAMP7
GO:0036502	Derlin-1-VIMP complex	cellular_component	cell	1.0	862.0	2.0	16226.0	0.5	0.1034301	0.3301807	100626802	DERL1
GO:0042565	RNA nuclear export complex	cellular_component	cell	1.0	862.0	2.0	16226.0	0.5	0.1034301	0.3301807	397655	RAN
GO:0042612	MHC class I protein complex	cellular_component	cell	1.0	862.0	2.0	16226.0	0.5	0.1034301	0.3301807	110255236	B2M
GO:0042709	succinate-CoA ligase complex	cellular_component	cell	1.0	862.0	2.0	16226.0	0.5	0.1034301	0.3301807	399540	SUCLA2
GO:0044295	axonal growth cone	cellular_component	cell	2.0	862.0	10.0	16226.0	0.2	0.09558145	0.3301807	100158214,100738686	FLRT3,GPM6A
GO:0044614	nuclear pore cytoplasmic filaments	cellular_component	cell part	1.0	862.0	2.0	16226.0	0.5	0.1034301	0.3301807	100511376	LOC100511376
GO:0061617	MICOS complex	cellular_component	cell	2.0	862.0	9.0	16226.0	0.222222222222222	0.07917232	0.3301807	100153260,100624760	APOOL,CHCHD6
GO:0070469	respiratory chain	cellular_component	membrane	4.0	862.0	31.0	16226.0	0.129032258064516	0.07984485	0.3301807	100154130,100520312,100521478,100623873	NDUFB9,NDUFA3,NDUFA10,NDUFB10
GO:0070578	RISC-loading complex	cellular_component	protein-containing complex	2.0	862.0	9.0	16226.0	0.222222222222222	0.07917232	0.3301807	100316849,100499509	ZFP36,AGO3
GO:0071011	precatalytic spliceosome	cellular_component	organelle	3.0	862.0	19.0	16226.0	0.157894736842105	0.0767874	0.3301807	100153480,100155420,110260628	SNRPD3,SNU13,PHF5A
GO:0071133	alpha9-beta1 integrin-ADAM8 complex	cellular_component	cell	1.0	862.0	2.0	16226.0	0.5	0.1034301	0.3301807	397063	ITGB3
GO:0071159	NF-kappaB complex	cellular_component	cell	1.0	862.0	2.0	16226.0	0.5	0.1034301	0.3301807	733671	RPS3
GO:0072563	endothelial microparticle	cellular_component	extracellular region	1.0	862.0	2.0	16226.0	0.5	0.1034301	0.3301807	100521982	ANXA5
GO:0097225	sperm midpiece	cellular_component	cell part	4.0	862.0	32.0	16226.0	0.125	0.08760157	0.3301807	100462752,100517032,100622715,397437	GABARAP,IFT27,CFAP69,RHO
GO:0097381	photoreceptor disc membrane	cellular_component	cell part	1.0	862.0	2.0	16226.0	0.5	0.1034301	0.3301807	397437	RHO
GO:0099634	postsynaptic specialization membrane	cellular_component	cell	1.0	862.0	2.0	16226.0	0.5	0.1034301	0.3301807	100511890	HSPA8
GO:0101004	cytolytic granule membrane	cellular_component	cell part	1.0	862.0	2.0	16226.0	0.5	0.1034301	0.3301807	100515580	ARL8B
GO:1990037	Lewy body core	cellular_component	cell	1.0	862.0	2.0	16226.0	0.5	0.1034301	0.3301807	100622579	HERPUD1
GO:1990590	ATF1-ATF4 transcription factor complex	cellular_component	cell	1.0	862.0	2.0	16226.0	0.5	0.1034301	0.3301807	100144302	ATF4
GO:1990630	IRE1-RACK1-PP2A complex	cellular_component	protein-containing complex	1.0	862.0	2.0	16226.0	0.5	0.1034301	0.3301807	397605	RACK1
GO:0045202	synapse	cellular_component	synapse	29.0	862.0	429.0	16226.0	0.0675990675990676	0.1089916	0.3460334	100037996,100135671,100153054,100153175,100154273,100512373,100515280,100515580,100517268,100519062,100520470,100524908,100525792,100525921,100620392,100620588,100621404,100623799,100626060,100626973,100627254,102160562,106504059,110255208,396924,397063,397309,595125,733592	RPS21,RPL5,GRIN3A,ARPC2,SNAPIN,TMEM163,GLRA3,ARL8B,SV2C,MAP1B,MAP1A,DARS,GABRP,EPS8,DAG1,SNAP25,UNC13B,GRIN3B,SYN2,RPL37,ERC2,TBC1D24,EXOC4,AAK1,AKR1A1,ITGB3,HTR1D,RABAC1,RPL6
GO:0036126	sperm flagellum	cellular_component	cell	5.0	862.0	48.0	16226.0	0.104166666666667	0.1097725	0.3466186	100037987,100517032,100623420,102162936,397481	SLIRP,IFT27,ATP2B4,SPAG16,ATP1A1
GO:0031258	lamellipodium membrane	cellular_component	cell	2.0	862.0	11.0	16226.0	0.181818181818182	0.1128469	0.3489746	497233,780428	CFL2,CDC42
GO:0031932	TORC2 complex	cellular_component	protein-containing complex	2.0	862.0	11.0	16226.0	0.181818181818182	0.1128469	0.3489746	100526065,100738908	SESN3,MLST8
GO:0032993	protein-DNA complex	cellular_component	protein-containing complex	4.0	862.0	35.0	16226.0	0.114285714285714	0.1129212	0.3489746	100144486,100153922,100156379,100240743	FOS,TCF7L2,PRKDC,DDIT3
GO:0043240	Fanconi anaemia nuclear complex	cellular_component	cell	2.0	862.0	11.0	16226.0	0.181818181818182	0.1128469	0.3489746	100037993,100155917	RPL10A,FANCM
GO:0005911	cell-cell junction	cellular_component	cell junction	12.0	862.0	154.0	16226.0	0.0779220779220779	0.118437	0.3640841	100154707,100158214,100192438,100511026,100519699,100525607,100620392,100625589,100736682,397437,641309,780428	RAB13,FLRT3,NCK1,GAB1,CTNND1,NGFR,DAG1,LAMA1,TJP1,RHO,PKD2,CDC42
GO:0005801	cis-Golgi network	cellular_component	cell	4.0	862.0	36.0	16226.0	0.111111111111111	0.1220053	0.3711261	100514523,100625446,396908,399654	KDELR3,KDELR2,AKAP9,LRPAP1
GO:0032040	small-subunit processome	cellular_component	protein-containing complex	4.0	862.0	36.0	16226.0	0.111111111111111	0.1220053	0.3711261	100155420,100156379,100621511,100736789	SNU13,PRKDC,IMP4,RPS7
GO:0005814	centriole	cellular_component	cell	9.0	862.0	109.0	16226.0	0.0825688073394495	0.1253522	0.3773556	100152345,100155832,100157478,100520801,100521297,100623654,396906,397655,574052	CEP152,CEP290,BCCIP,FBF1,CCSAP,CCP110,HSPA6,RAN,CETN3
GO:0030175	filopodium	cellular_component	cell	5.0	862.0	50.0	16226.0	0.1	0.124905	0.3773556	100513228,100620392,100738686,397085,780428	BAIAP2,DAG1,GPM6A,MYO6,CDC42
GO:0005665	RNA polymerase II, core complex	cellular_component	cell	2.0	862.0	12.0	16226.0	0.166666666666667	0.1308316	0.3898111	100620235,100737579	POLR2G,POLR2D
GO:0030008	TRAPP complex	cellular_component	cell	2.0	862.0	12.0	16226.0	0.166666666666667	0.1308316	0.3898111	100513447,100524745	TRAPPC2,TRAPPC2L
GO:0000322	storage vacuole	cellular_component	cell	1.0	862.0	3.0	16226.0	0.333333333333333	0.1510659	0.3918272	780428	CDC42
GO:0000814	ESCRT II complex	cellular_component	cell	1.0	862.0	3.0	16226.0	0.333333333333333	0.1510659	0.3918272	100621229	SNF8
GO:0005671	Ada2/Gcn5/Ada3 transcription activator complex	cellular_component	cell	2.0	862.0	13.0	16226.0	0.153846153846154	0.1494106	0.3918272	100512193,100517646	YEATS2,POLE4
GO:0005672	transcription factor TFIIA complex	cellular_component	cell	1.0	862.0	3.0	16226.0	0.333333333333333	0.1510659	0.3918272	100521701	GTF2A2
GO:0005902	microvillus	cellular_component	cell	5.0	862.0	52.0	16226.0	0.0961538461538462	0.1409395	0.3918272	100518839,100523027,106504059,110255927,397085	WWOX,MYO1H,EXOC4,LOC110255927,MYO6
GO:0005927	muscle tendon junction	cellular_component	cell junction	1.0	862.0	3.0	16226.0	0.333333333333333	0.1510659	0.3918272	100156043	CIB2
GO:0018444	translation release factor complex	cellular_component	cell	1.0	862.0	3.0	16226.0	0.333333333333333	0.1510659	0.3918272	100517817	GSPT1
GO:0020018	ciliary pocket membrane	cellular_component	cell part	1.0	862.0	3.0	16226.0	0.333333333333333	0.1510659	0.3918272	100621933	EHD3
GO:0022624	proteasome accessory complex	cellular_component	cell	2.0	862.0	13.0	16226.0	0.153846153846154	0.1494106	0.3918272	100515483,100517815	PSMD8,PSMD13
GO:0030478	actin cap	cellular_component	cell part	1.0	862.0	3.0	16226.0	0.333333333333333	0.1510659	0.3918272	100524227	CALD1
GO:0030906	retromer, cargo-selective complex	cellular_component	cell	1.0	862.0	3.0	16226.0	0.333333333333333	0.1510659	0.3918272	100737886	VPS29
GO:0031235	intrinsic component of the cytoplasmic side of the plasma membrane	cellular_component	cell	1.0	862.0	3.0	16226.0	0.333333333333333	0.1510659	0.3918272	100516461	MIEN1
GO:0031904	endosome lumen	cellular_component	cell	1.0	862.0	3.0	16226.0	0.333333333333333	0.1510659	0.3918272	100155929	CD63
GO:0032059	bleb	cellular_component	cell part	1.0	862.0	3.0	16226.0	0.333333333333333	0.1510659	0.3918272	100037999	TPM1
GO:0034457	Mpp10 complex	cellular_component	cell	1.0	862.0	3.0	16226.0	0.333333333333333	0.1510659	0.3918272	100621511	IMP4
GO:0036195	muscle cell projection membrane	cellular_component	cell	1.0	862.0	3.0	16226.0	0.333333333333333	0.1510659	0.3918272	100153175	ARPC2
GO:0042383	sarcolemma	cellular_component	cell part	6.0	862.0	66.0	16226.0	0.0909090909090909	0.1373068	0.3918272	100156043,100620392,100623420,110260403,396942,397481	CIB2,DAG1,ATP2B4,PLEC,ANXA1,ATP1A1
GO:0042470	melanosome	cellular_component	cell	5.0	862.0	51.0	16226.0	0.0980392156862745	0.1328131	0.3918272	100155929,100156204,100627924,397481,595116	CD63,PDIA3,MYH11,ATP1A1,RAB1A
GO:0042567	insulin-like growth factor ternary complex	cellular_component	extracellular region part	1.0	862.0	3.0	16226.0	0.333333333333333	0.1510659	0.3918272	397182	IGFBP5
GO:0051233	spindle midzone	cellular_component	cell part	3.0	862.0	25.0	16226.0	0.12	0.1448571	0.3918272	100515580,100625256,780428	ARL8B,UNC119,CDC42
GO:0061574	ASAP complex	cellular_component	protein-containing complex	1.0	862.0	3.0	16226.0	0.333333333333333	0.1510659	0.3918272	100737559	RNPS1
GO:0070369	beta-catenin-TCF7L2 complex	cellular_component	cell	1.0	862.0	3.0	16226.0	0.333333333333333	0.1510659	0.3918272	100153922	TCF7L2
GO:0071797	LUBAC complex	cellular_component	cell	1.0	862.0	3.0	16226.0	0.333333333333333	0.1510659	0.3918272	100526216	SHARPIN
GO:0097129	cyclin D2-CDK4 complex	cellular_component	cell	1.0	862.0	3.0	16226.0	0.333333333333333	0.1510659	0.3918272	397162	CCND2
GO:0097487	multivesicular body, internal vesicle	cellular_component	cell	1.0	862.0	3.0	16226.0	0.333333333333333	0.1510659	0.3918272	100155929	CD63
GO:0097543	ciliary inversin compartment	cellular_component	cell	1.0	862.0	3.0	16226.0	0.333333333333333	0.1510659	0.3918272	100152629	ANKS6
GO:0099053	activating signal cointegrator 1 complex	cellular_component	protein-containing complex	1.0	862.0	3.0	16226.0	0.333333333333333	0.1510659	0.3918272	100625273	ASCC3
GO:0099699	integral component of synaptic membrane	cellular_component	cell	1.0	862.0	3.0	16226.0	0.333333333333333	0.1510659	0.3918272	397063	ITGB3
GO:1990716	axonemal central apparatus	cellular_component	cell	1.0	862.0	3.0	16226.0	0.333333333333333	0.1510659	0.3918272	102162936	SPAG16
GO:0005730	nucleolus	cellular_component	cell	38.0	862.0	605.0	16226.0	0.0628099173553719	0.1606988	0.412605	100038023,100135671,100151997,100153581,100155420,100155568,100156379,100157957,100511095,100512302,100512854,100513100,100513343,100515656,100516606,100517454,100521561,100522629,100621511,100622613,100623274,100623695,100624752,100625944,100626098,100627227,100627301,100627951,100738612,102167672,396768,397294,397655,414422,733611,733670,733671,751859	RPS6,RPL5,PHF6,NUP153,SNU13,MRPL40,PRKDC,E2F5,IER5,HABP4,NFX1,LDB2,CDKN2AIPNL,C1D,LOC100516606,ZNF554,CMPK1,REXO2,IMP4,RPS9,CTCF,ATXN1,NOP53,RGCC,MCM10,NPM3,EIF6,WDR74,ATF3,SMARCA4,RPL3,ZFX,RAN,RPL11,PPP1CA,RGS2,RPS3,SIRT1
GO:0005881	cytoplasmic microtubule	cellular_component	cell	4.0	862.0	40.0	16226.0	0.1	0.1612071	0.412605	100522432,110255927,397664,595114	REEP1,LOC110255927,TPT1,ARL3
GO:0098982	GABA-ergic synapse	cellular_component	synapse	4.0	862.0	40.0	16226.0	0.1	0.1612071	0.412605	100141408,100520160,100620392,100627254	CBLN4,CNR1,DAG1,ERC2
GO:0044322	endoplasmic reticulum quality control compartment	cellular_component	cell	2.0	862.0	14.0	16226.0	0.142857142857143	0.1684703	0.427429	100622579,100626802	HERPUD1,DERL1
GO:0101031	chaperone complex	cellular_component	protein-containing complex	2.0	862.0	14.0	16226.0	0.142857142857143	0.1684703	0.427429	100511890,100623923	HSPA8,STIP1
GO:0000123	histone acetyltransferase complex	cellular_component	cell	3.0	862.0	27.0	16226.0	0.111111111111111	0.1708225	0.4296445	100156226,100620215,110259979	EP300,CREBBP,KANSL3
GO:0000791	euchromatin	cellular_component	cell	3.0	862.0	27.0	16226.0	0.111111111111111	0.1708225	0.4296445	100141311,595111,751859	H2AFZ,KLF4,SIRT1
GO:0000139	Golgi membrane	cellular_component	cell	17.0	862.0	254.0	16226.0	0.0669291338582677	0.1948039	0.4400649	100156765,100514523,100516440,100516623,100517032,100517442,100517915,100519796,100520774,100522551,100524328,100525632,100621746,100625446,100626812,102167025,595114	COPZ1,KDELR3,B4GALNT1,RAB2B,IFT27,HUWE1,GOLIM4,COPZ2,BCAP31,LOC100522551,B3GNT6,COPE,RAB42,KDELR2,SORL1,PGAP2,ARL3
GO:0001891	phagocytic cup	cellular_component	cell	2.0	862.0	15.0	16226.0	0.133333333333333	0.1879072	0.4400649	396942,397605	ANXA1,RACK1
GO:0002189	ribose phosphate diphosphokinase complex	cellular_component	protein-containing complex	1.0	862.0	4.0	16226.0	0.25	0.1961735	0.4400649	100517744	PRPS1
GO:0005638	lamin filament	cellular_component	cell part	1.0	862.0	4.0	16226.0	0.25	0.1961735	0.4400649	100627301	EIF6
GO:0005642	annulate lamellae	cellular_component	cell	1.0	862.0	4.0	16226.0	0.25	0.1961735	0.4400649	100511376	LOC100511376
GO:0005749	mitochondrial respiratory chain complex II, succinate dehydrogenase complex (ubiquinone)	cellular_component	cell part	1.0	862.0	4.0	16226.0	0.25	0.1961735	0.4400649	100048954	SDHD
GO:0005850	eukaryotic translation initiation factor 2 complex	cellular_component	cell	1.0	862.0	4.0	16226.0	0.25	0.1961735	0.4400649	100621044	EIF2S2
GO:0005905	clathrin-coated pit	cellular_component	cell	4.0	862.0	43.0	16226.0	0.0930232558139535	0.1932054	0.4400649	100515346,100737860,110255208,397085	ACKR3,EPN3,AAK1,MYO6
GO:0010494	cytoplasmic stress granule	cellular_component	cell	5.0	862.0	57.0	16226.0	0.087719298245614	0.1845686	0.4400649	100155829,100316849,100512302,100620708,100623159	GIGYF2,ZFP36,HABP4,YBX1,YTHDF2
GO:0016471	vacuolar proton-transporting V-type ATPase complex	cellular_component	cell	2.0	862.0	15.0	16226.0	0.133333333333333	0.1879072	0.4400649	100154379,100518811	ATP6V1G1,ATP6V1F
GO:0016589	NURF complex	cellular_component	cell part	1.0	862.0	4.0	16226.0	0.25	0.1961735	0.4400649	100518689	C12H17orf49
GO:0031232	extrinsic component of external side of plasma membrane	cellular_component	cell part	1.0	862.0	4.0	16226.0	0.25	0.1961735	0.4400649	396942	ANXA1
GO:0031265	CD95 death-inducing signaling complex	cellular_component	cell	1.0	862.0	4.0	16226.0	0.25	0.1961735	0.4400649	396826	FAS
GO:0035658	Mon1-Ccz1 complex	cellular_component	cell	1.0	862.0	4.0	16226.0	0.25	0.1961735	0.4400649	100626383	MON1A
GO:0035748	myelin sheath abaxonal region	cellular_component	cell part	1.0	862.0	4.0	16226.0	0.25	0.1961735	0.4400649	106504059	EXOC4
GO:0043227	membrane-bounded organelle	cellular_component	organelle	1.0	862.0	4.0	16226.0	0.25	0.1961735	0.4400649	100517573	TMEM258
GO:0044297	cell body	cellular_component	cell part	4.0	862.0	42.0	16226.0	0.0952380952380952	0.1823225	0.4400649	100038023,100514612,100625972,780405	RPS6,BRAF,USP33,NAXE
GO:0046581	intercellular canaliculus	cellular_component	cell junction	1.0	862.0	4.0	16226.0	0.25	0.1961735	0.4400649	100736682	TJP1
GO:0061673	mitotic spindle astral microtubule	cellular_component	cell	1.0	862.0	4.0	16226.0	0.25	0.1961735	0.4400649	100521297	CCSAP
GO:0070390	transcription export complex 2	cellular_component	cell part	1.0	862.0	4.0	16226.0	0.25	0.1961735	0.4400649	574052	CETN3
GO:0071547	piP-body	cellular_component	cell	1.0	862.0	4.0	16226.0	0.25	0.1961735	0.4400649	100622748	TDRKH
GO:0071944	cell periphery	cellular_component	cell	5.0	862.0	58.0	16226.0	0.0862068965517241	0.1938339	0.4400649	100516960,100520667,110260403,733683,780428	SLC12A2,ACTG2,PLEC,NME2,CDC42
GO:0097356	perinucleolar compartment	cellular_component	cell	1.0	862.0	4.0	16226.0	0.25	0.1961735	0.4400649	100626812	SORL1
GO:0097598	sperm cytoplasmic droplet	cellular_component	cell part	1.0	862.0	4.0	16226.0	0.25	0.1961735	0.4400649	100620706	PITHD1
GO:0098536	deuterosome	cellular_component	cell	1.0	862.0	4.0	16226.0	0.25	0.1961735	0.4400649	100152345	CEP152
GO:1990111	spermatoproteasome complex	cellular_component	protein-containing complex	1.0	862.0	4.0	16226.0	0.25	0.1961735	0.4400649	396975	PSMB8
GO:1990234	transferase complex	cellular_component	protein-containing complex	1.0	862.0	4.0	16226.0	0.25	0.1961735	0.4400649	100521164	THG1L
GO:1990589	ATF4-CREB1 transcription factor complex	cellular_component	cell	1.0	862.0	4.0	16226.0	0.25	0.1961735	0.4400649	100144302	ATF4
GO:0000145	exocyst	cellular_component	cell	2.0	862.0	16.0	16226.0	0.125	0.2076277	0.4569382	100514852,106504059	STXBP6,EXOC4
GO:0000159	protein phosphatase type 2A complex	cellular_component	cell	2.0	862.0	16.0	16226.0	0.125	0.2076277	0.4569382	100157517,100511095	PTPA,IER5
GO:0030018	Z disc	cellular_component	cell	6.0	862.0	75.0	16226.0	0.08	0.2076239	0.4569382	100153630,100157760,100514123,100623420,110260403,497233	CSRP2,MYL9,SRI,ATP2B4,PLEC,CFL2
GO:0030992	intraciliary transport particle B	cellular_component	protein-containing complex	2.0	862.0	16.0	16226.0	0.125	0.2076277	0.4569382	100517032,100519188	IFT27,IFT22
GO:0034045	phagophore assembly site membrane	cellular_component	cell	2.0	862.0	16.0	16226.0	0.125	0.2076277	0.4569382	100462758,595116	WIPI1,RAB1A
GO:0016323	basolateral plasma membrane	cellular_component	cell	10.0	862.0	140.0	16226.0	0.0714285714285714	0.2107754	0.4621151	100141312,100152696,100157069,100511418,100524695,396942,397367,397481,397484,733619	BSG,ABCC10,SLC4A11,ERBIN,SLC39A8,ANXA1,SLC23A2,ATP1A1,TGFA,ABCC1
GO:0032391	photoreceptor connecting cilium	cellular_component	cell	3.0	862.0	30.0	16226.0	0.1	0.2119324	0.462905	100157237,574052,595114	GNAT1,CETN3,ARL3
GO:0000243	commitment complex	cellular_component	organelle	1.0	862.0	5.0	16226.0	0.2	0.238887	0.4799948	100153480	SNRPD3
GO:0000506	glycosylphosphatidylinositol-N-acetylglucosaminyltransferase (GPI-GnT) complex	cellular_component	cell	1.0	862.0	5.0	16226.0	0.2	0.238887	0.4799948	100312979	PIGC
GO:0000938	GARP complex	cellular_component	cell	1.0	862.0	5.0	16226.0	0.2	0.238887	0.4799948	100626341	EIPR1
GO:0001726	ruffle	cellular_component	cell	5.0	862.0	61.0	16226.0	0.0819672131147541	0.2225452	0.4799948	100511744,100513228,397085,733608,733683	ARAP3,BAIAP2,MYO6,S100A6,NME2
GO:0005968	Rab-protein geranylgeranyltransferase complex	cellular_component	cell	1.0	862.0	5.0	16226.0	0.2	0.238887	0.4799948	733698	RABGGTB
GO:0008622	epsilon DNA polymerase complex	cellular_component	organelle part	1.0	862.0	5.0	16226.0	0.2	0.238887	0.4799948	100517646	POLE4
GO:0019898	extrinsic component of membrane	cellular_component	membrane	4.0	862.0	47.0	16226.0	0.0851063829787234	0.2385397	0.4799948	100462758,100520507,100625505,396942	WIPI1,TPR,VPS13C,ANXA1
GO:0030176	integral component of endoplasmic reticulum membrane	cellular_component	cell	7.0	862.0	95.0	16226.0	0.0736842105263158	0.2403236	0.4799948	100125961,100154665,100521950,100522925,100626802,407060,414435	SEC62,EMC3,FKBP8,TEX261,DERL1,HSPA5,WDR83OS
GO:0030915	Smc5-Smc6 complex	cellular_component	cell	1.0	862.0	5.0	16226.0	0.2	0.238887	0.4799948	100626278	NSMCE1
GO:0031201	SNARE complex	cellular_component	cell	4.0	862.0	46.0	16226.0	0.0869565217391304	0.226967	0.4799948	100152253,100620588,100626060,100627083	STX11,SNAP25,SYN2,VAMP7
GO:0031467	Cul7-RING ubiquitin ligase complex	cellular_component	cell part	1.0	862.0	5.0	16226.0	0.2	0.238887	0.4799948	110259483	SKP1
GO:0032982	myosin filament	cellular_component	cell	1.0	862.0	5.0	16226.0	0.2	0.238887	0.4799948	100627924	MYH11
GO:0033177	proton-transporting two-sector ATPase complex, proton-transporting domain	cellular_component	membrane	1.0	862.0	5.0	16226.0	0.2	0.238887	0.4799948	100513629	ATP5G3
GO:0033503	HULC complex	cellular_component	cell	1.0	862.0	5.0	16226.0	0.2	0.238887	0.4799948	100513527	UBE2B
GO:0034704	calcium channel complex	cellular_component	membrane	2.0	862.0	17.0	16226.0	0.117647058823529	0.2275469	0.4799948	100157517,396838	PTPA,CALM3
GO:0034715	pICln-Sm protein complex	cellular_component	cell	1.0	862.0	5.0	16226.0	0.2	0.238887	0.4799948	100153480	SNRPD3
GO:0042734	presynaptic membrane	cellular_component	cell	3.0	862.0	32.0	16226.0	0.09375	0.2404105	0.4799948	100520160,100620588,100621404	CNR1,SNAP25,UNC13B
GO:0045180	basal cortex	cellular_component	cell	1.0	862.0	5.0	16226.0	0.2	0.238887	0.4799948	641309	PKD2
GO:0048476	Holliday junction resolvase complex	cellular_component	cell	1.0	862.0	5.0	16226.0	0.2	0.238887	0.4799948	100511000	MUS81
GO:0070937	CRD-mediated mRNA stability complex	cellular_component	cell part	1.0	862.0	5.0	16226.0	0.2	0.238887	0.4799948	100620708	YBX1
GO:0071204	histone pre-mRNA 3'end processing complex	cellular_component	organelle part	1.0	862.0	5.0	16226.0	0.2	0.238887	0.4799948	100620708	YBX1
GO:0097386	glial cell projection	cellular_component	cell	1.0	862.0	5.0	16226.0	0.2	0.238887	0.4799948	100626872	TMEM50A
GO:0098690	glycinergic synapse	cellular_component	synapse	1.0	862.0	5.0	16226.0	0.2	0.238887	0.4799948	100511890	HSPA8
GO:1990745	EARP complex	cellular_component	cell	1.0	862.0	5.0	16226.0	0.2	0.238887	0.4799948	100626341	EIPR1
GO:1990752	microtubule end	cellular_component	cell	1.0	862.0	5.0	16226.0	0.2	0.238887	0.4799948	100621685	CAMSAP2
GO:0005751	mitochondrial respiratory chain complex IV	cellular_component	cell	2.0	862.0	18.0	16226.0	0.111111111111111	0.2475882	0.4892814	100516606,399685	LOC100516606,COX7A1
GO:0030027	lamellipodium	cellular_component	cell	9.0	862.0	129.0	16226.0	0.0697674418604651	0.2472676	0.4892814	100153175,100154518,100154707,100154766,100522899,100620392,100627083,641309,733683	ARPC2,ARPC3,RAB13,PKN2,BRK1,DAG1,VAMP7,PKD2,NME2
GO:0033116	endoplasmic reticulum-Golgi intermediate compartment membrane	cellular_component	cell	2.0	862.0	18.0	16226.0	0.111111111111111	0.2475882	0.4892814	100155219,100625917	TMED3,TMED2
GO:0001931	uropod	cellular_component	cell part	1.0	862.0	6.0	16226.0	0.166666666666667	0.2793333	0.4978302	102167387	PIP5K1B
GO:0005786	signal recognition particle, endoplasmic reticulum targeting	cellular_component	cell	1.0	862.0	6.0	16226.0	0.166666666666667	0.2793333	0.4978302	100522176	SRP14
GO:0005849	mRNA cleavage factor complex	cellular_component	cell	1.0	862.0	6.0	16226.0	0.166666666666667	0.2793333	0.4978302	100625681	NUDT21
GO:0005874	microtubule	cellular_component	cell part	13.0	862.0	199.0	16226.0	0.0653266331658292	0.2603701	0.4978302	100048931,100153306,100155388,100157773,100516352,100519062,100520470,100520674,100521540,100621685,100625286,106504077,494463	HSPH1,MAP2,ADAL,DYNLL1,TUBB4B,MAP1B,MAP1A,KIF21A,KLC2,CAMSAP2,KIF13A,MACF1,STMN1
GO:0005952	cAMP-dependent protein kinase complex	cellular_component	cell	1.0	862.0	6.0	16226.0	0.166666666666667	0.2793333	0.4978302	110262251	PRKAR2B
GO:0012505	endomembrane system	cellular_component	cell	7.0	862.0	97.0	16226.0	0.0721649484536082	0.2565494	0.4978302	100152253,100520452,100523300,100523862,100525942,110260809,399654	STX11,LOC100520452,SSR4,RAB5C,NENF,LOC110260809,LRPAP1
GO:0030315	T-tubule	cellular_component	cell	2.0	862.0	19.0	16226.0	0.105263157894737	0.2676824	0.4978302	100623420,397481	ATP2B4,ATP1A1
GO:0030904	retromer complex	cellular_component	cell	2.0	862.0	19.0	16226.0	0.105263157894737	0.2676824	0.4978302	100154094,100737886	DENND4C,VPS29
GO:0031313	extrinsic component of endosome membrane	cellular_component	membrane	1.0	862.0	6.0	16226.0	0.166666666666667	0.2793333	0.4978302	396942	ANXA1
GO:0031428	box C/D snoRNP complex	cellular_component	cell	1.0	862.0	6.0	16226.0	0.166666666666667	0.2793333	0.4978302	100155420	SNU13
GO:0031594	neuromuscular junction	cellular_component	synapse	4.0	862.0	49.0	16226.0	0.0816326530612245	0.2620701	0.4978302	100156043,100518293,100621404,102160562	CIB2,LRP4,UNC13B,TBC1D24
GO:0032437	cuticular plate	cellular_component	cell part	1.0	862.0	6.0	16226.0	0.166666666666667	0.2793333	0.4978302	100156043	CIB2
GO:0032584	growth cone membrane	cellular_component	cell	1.0	862.0	6.0	16226.0	0.166666666666667	0.2793333	0.4978302	106504059	EXOC4
GO:0032593	insulin-responsive compartment	cellular_component	cell	1.0	862.0	6.0	16226.0	0.166666666666667	0.2793333	0.4978302	100154094	DENND4C
GO:0034663	endoplasmic reticulum chaperone complex	cellular_component	cell	1.0	862.0	6.0	16226.0	0.166666666666667	0.2793333	0.4978302	407060	HSPA5
GO:0034705	potassium channel complex	cellular_component	membrane	1.0	862.0	6.0	16226.0	0.166666666666667	0.2793333	0.4978302	396908	AKAP9
GO:0043256	laminin complex	cellular_component	extracellular region	1.0	862.0	6.0	16226.0	0.166666666666667	0.2793333	0.4978302	100625589	LAMA1
GO:0043296	apical junction complex	cellular_component	cell junction	2.0	862.0	19.0	16226.0	0.105263157894737	0.2676824	0.4978302	100154766,100520801	PKN2,FBF1
GO:0044545	NSL complex	cellular_component	cell	1.0	862.0	6.0	16226.0	0.166666666666667	0.2793333	0.4978302	110259979	KANSL3
GO:0048500	signal recognition particle	cellular_component	cell	1.0	862.0	6.0	16226.0	0.166666666666667	0.2793333	0.4978302	100522176	SRP14
GO:0055037	recycling endosome	cellular_component	cell	6.0	862.0	83.0	16226.0	0.072289156626506	0.2785729	0.4978302	100156949,100524182,100621229,100625411,100626812,397655	MELTF,SLC9A7,SNF8,TMEM230,SORL1,RAN
GO:0070938	contractile ring	cellular_component	cell	1.0	862.0	6.0	16226.0	0.166666666666667	0.2793333	0.4978302	100620392	DAG1
GO:0071458	integral component of cytoplasmic side of endoplasmic reticulum membrane	cellular_component	cell	1.0	862.0	6.0	16226.0	0.166666666666667	0.2793333	0.4978302	641309	PKD2
GO:0071546	pi-body	cellular_component	cell	1.0	862.0	6.0	16226.0	0.166666666666667	0.2793333	0.4978302	100622748	TDRKH
GO:0071556	integral component of lumenal side of endoplasmic reticulum membrane	cellular_component	cell	1.0	862.0	6.0	16226.0	0.166666666666667	0.2793333	0.4978302	641309	PKD2
GO:0072357	PTW/PP1 phosphatase complex	cellular_component	cell	1.0	862.0	6.0	16226.0	0.166666666666667	0.2793333	0.4978302	733611	PPP1CA
GO:0097526	spliceosomal tri-snRNP complex	cellular_component	cell	1.0	862.0	6.0	16226.0	0.166666666666667	0.2793333	0.4978302	100153480	SNRPD3
GO:0098684	photoreceptor ribbon synapse	cellular_component	synapse	1.0	862.0	6.0	16226.0	0.166666666666667	0.2793333	0.4978302	100511890	HSPA8
GO:0099078	BORC complex	cellular_component	cell	1.0	862.0	6.0	16226.0	0.166666666666667	0.2793333	0.4978302	100154273	SNAPIN
GO:1990531	phospholipid-translocating ATPase complex	cellular_component	protein-containing complex	1.0	862.0	6.0	16226.0	0.166666666666667	0.2793333	0.4978302	100153006	ATP8B1
GO:1990712	HFE-transferrin receptor complex	cellular_component	cell	1.0	862.0	6.0	16226.0	0.166666666666667	0.2793333	0.4978302	110255236	B2M
GO:1990726	Lsm1-7-Pat1 complex	cellular_component	protein-containing complex	1.0	862.0	6.0	16226.0	0.166666666666667	0.2793333	0.4978302	100627320	LSM1
GO:0005637	nuclear inner membrane	cellular_component	cell	3.0	862.0	35.0	16226.0	0.0857142857142857	0.2841438	0.5033157	100155024,397016,751859	DPY19L4,SMAD1,SIRT1
GO:0005876	spindle microtubule	cellular_component	cell	3.0	862.0	35.0	16226.0	0.0857142857142857	0.2841438	0.5033157	396838,595114,641309	CALM3,ARL3,PKD2
GO:0005686	U2 snRNP	cellular_component	organelle	2.0	862.0	20.0	16226.0	0.1	0.2877675	0.5035931	100153480,110260628	SNRPD3,PHF5A
GO:0030173	integral component of Golgi membrane	cellular_component	cell	4.0	862.0	51.0	16226.0	0.0784313725490196	0.2860132	0.5035931	100514844,100516440,100522925,100624036	YIF1B,B4GALNT1,TEX261,RER1
GO:0035097	histone methyltransferase complex	cellular_component	cell	2.0	862.0	20.0	16226.0	0.1	0.2877675	0.5035931	100514805,100623006	KMT2C,KMT2A
GO:0043209	myelin sheath	cellular_component	cell part	2.0	862.0	20.0	16226.0	0.1	0.2877675	0.5035931	110260403,396838	PLEC,CALM3
GO:0031252	cell leading edge	cellular_component	cell	3.0	862.0	36.0	16226.0	0.0833333333333333	0.2988837	0.5214758	100153175,100513100,110255208	ARPC2,LDB2,AAK1
GO:0005833	hemoglobin complex	cellular_component	cell	1.0	862.0	7.0	16226.0	0.142857142857143	0.3176326	0.5318286	407066	HBB
GO:0009898	cytoplasmic side of plasma membrane	cellular_component	cell	3.0	862.0	37.0	16226.0	0.0810810810810811	0.3136626	0.5318286	100520257,100622329,733670	CHMP4A,PTPN3,RGS2
GO:0030122	AP-2 adaptor complex	cellular_component	cell part	1.0	862.0	7.0	16226.0	0.142857142857143	0.3176326	0.5318286	100514408	AP2S1
GO:0031838	haptoglobin-hemoglobin complex	cellular_component	protein-containing complex	1.0	862.0	7.0	16226.0	0.142857142857143	0.3176326	0.5318286	407066	HBB
GO:0031931	TORC1 complex	cellular_component	cell	1.0	862.0	7.0	16226.0	0.142857142857143	0.3176326	0.5318286	100738908	MLST8
GO:0032432	actin filament bundle	cellular_component	cell part	1.0	862.0	7.0	16226.0	0.142857142857143	0.3176326	0.5318286	100158166	RFLNA
GO:0033268	node of Ranvier	cellular_component	cell	1.0	862.0	7.0	16226.0	0.142857142857143	0.3176326	0.5318286	100620392	DAG1
GO:0042584	chromaffin granule membrane	cellular_component	cell	1.0	862.0	7.0	16226.0	0.142857142857143	0.3176326	0.5318286	100514123	SRI
GO:0043034	costamere	cellular_component	cell	1.0	862.0	7.0	16226.0	0.142857142857143	0.3176326	0.5318286	106504153	AHNAK
GO:0070531	BRCA1-A complex	cellular_component	cell	1.0	862.0	7.0	16226.0	0.142857142857143	0.3176326	0.5318286	100511662	BARD1
GO:0071986	Ragulator complex	cellular_component	cell	1.0	862.0	7.0	16226.0	0.142857142857143	0.3176326	0.5318286	448965	LAMTOR5
GO:0097504	Gemini of coiled bodies	cellular_component	cell	1.0	862.0	7.0	16226.0	0.142857142857143	0.3176326	0.5318286	100512302	HABP4
GO:0099523	presynaptic cytosol	cellular_component	cell	1.0	862.0	7.0	16226.0	0.142857142857143	0.3176326	0.5318286	100511890	HSPA8
GO:1990913	sperm head plasma membrane	cellular_component	cell	1.0	862.0	7.0	16226.0	0.142857142857143	0.3176326	0.5318286	397437	RHO
GO:0000421	autophagosome membrane	cellular_component	cell	2.0	862.0	22.0	16226.0	0.0909090909090909	0.3276933	0.5421405	100462758,100511396	WIPI1,ATG16L2
GO:0000792	heterochromatin	cellular_component	cell	3.0	862.0	38.0	16226.0	0.0789473684210526	0.3284569	0.5421405	100141311,100519285,751859	H2AFZ,WDR76,SIRT1
GO:0005575	cellular_component	cellular_component	cellular_component	2.0	862.0	22.0	16226.0	0.0909090909090909	0.3276933	0.5421405	100514210,397619	TALDO1,QDPR
GO:0005868	cytoplasmic dynein complex	cellular_component	cell	2.0	862.0	22.0	16226.0	0.0909090909090909	0.3276933	0.5421405	100157773,100520507	DYNLL1,TPR
GO:1904115	axon cytoplasm	cellular_component	cell	3.0	862.0	38.0	16226.0	0.0789473684210526	0.3284569	0.5421405	100154273,100515580,397036	SNAPIN,ARL8B,SOD1
GO:0005925	focal adhesion	cellular_component	cell junction	9.0	862.0	141.0	16226.0	0.0638297872340425	0.3344209	0.5504208	100152646,100153175,100158214,100522629,100620392,100625972,110260403,397063,733683	PEAK1,ARPC2,FLRT3,REXO2,DAG1,USP33,PLEC,ITGB3,NME2
GO:0000796	condensin complex	cellular_component	cell	1.0	862.0	8.0	16226.0	0.125	0.3538988	0.5517855	100525691	NCAPH
GO:0000815	ESCRT III complex	cellular_component	cell	1.0	862.0	8.0	16226.0	0.125	0.3538988	0.5517855	100520257	CHMP4A
GO:0000839	Hrd1p ubiquitin ligase ERAD-L complex	cellular_component	cell	1.0	862.0	8.0	16226.0	0.125	0.3538988	0.5517855	100626802	DERL1
GO:0001650	fibrillar center	cellular_component	cell	8.0	862.0	126.0	16226.0	0.0634920634920635	0.3542444	0.5517855	100155884,100157957,100517019,100517879,100621511,100624752,100737048,751859	RERG,E2F5,JAZF1,MLLT1,IMP4,NOP53,EEF1D,SIRT1
GO:0005677	chromatin silencing complex	cellular_component	cell	1.0	862.0	8.0	16226.0	0.125	0.3538988	0.5517855	751859	SIRT1
GO:0005687	U4 snRNP	cellular_component	cell	1.0	862.0	8.0	16226.0	0.125	0.3538988	0.5517855	100153480	SNRPD3
GO:0005890	sodium:potassium-exchanging ATPase complex	cellular_component	cell	1.0	862.0	8.0	16226.0	0.125	0.3538988	0.5517855	397481	ATP1A1
GO:0016281	eukaryotic translation initiation factor 4F complex	cellular_component	cell	1.0	862.0	8.0	16226.0	0.125	0.3538988	0.5517855	100525891	EIF4E3
GO:0030687	preribosome, large subunit precursor	cellular_component	protein-containing complex	2.0	862.0	23.0	16226.0	0.0869565217391304	0.34744	0.5517855	100627301,100627951	EIF6,WDR74
GO:0031143	pseudopodium	cellular_component	cell	1.0	862.0	8.0	16226.0	0.125	0.3538988	0.5517855	100627083	VAMP7
GO:0031256	leading edge membrane	cellular_component	cell	1.0	862.0	8.0	16226.0	0.125	0.3538988	0.5517855	780428	CDC42
GO:0032421	stereocilium bundle	cellular_component	cell	1.0	862.0	8.0	16226.0	0.125	0.3538988	0.5517855	100525921	EPS8
GO:0033180	proton-transporting V-type ATPase, V1 domain	cellular_component	membrane	1.0	862.0	8.0	16226.0	0.125	0.3538988	0.5517855	100518811	ATP6V1F
GO:0034751	aryl hydrocarbon receptor complex	cellular_component	cell	1.0	862.0	8.0	16226.0	0.125	0.3538988	0.5517855	100157219	ARNT2
GO:0036513	Derlin-1 retrotranslocation complex	cellular_component	cell	1.0	862.0	8.0	16226.0	0.125	0.3538988	0.5517855	100626802	DERL1
GO:0042622	photoreceptor outer segment membrane	cellular_component	cell part	1.0	862.0	8.0	16226.0	0.125	0.3538988	0.5517855	397437	RHO
GO:0043292	contractile fiber	cellular_component	cell	1.0	862.0	8.0	16226.0	0.125	0.3538988	0.5517855	110260403	PLEC
GO:0046930	pore complex	cellular_component	membrane	1.0	862.0	8.0	16226.0	0.125	0.3538988	0.5517855	397651	VDAC3
GO:0097539	ciliary transition fiber	cellular_component	cell	1.0	862.0	8.0	16226.0	0.125	0.3538988	0.5517855	100520801	FBF1
GO:1990124	messenger ribonucleoprotein complex	cellular_component	protein-containing complex	1.0	862.0	8.0	16226.0	0.125	0.3538988	0.5517855	100620708	YBX1
GO:0005903	brush border	cellular_component	cell	3.0	862.0	40.0	16226.0	0.075	0.3580044	0.5546682	100525921,110255927,110260403	EPS8,LOC110255927,PLEC
GO:0055038	recycling endosome membrane	cellular_component	cell	3.0	862.0	40.0	16226.0	0.075	0.3580044	0.5546682	100621933,100626812,100738234	EHD3,SORL1,EHD4
GO:0030016	myofibril	cellular_component	cell	2.0	862.0	24.0	16226.0	0.0833333333333333	0.3669886	0.5640751	100627924,110260403	MYH11,PLEC
GO:0071007	U2-type catalytic step 2 spliceosome	cellular_component	cell	2.0	862.0	24.0	16226.0	0.0833333333333333	0.3669886	0.5640751	100511011,100520297	SRRM2,BUD31
GO:0097730	non-motile cilium	cellular_component	cell	2.0	862.0	24.0	16226.0	0.0833333333333333	0.3669886	0.5640751	100622715,641309	CFAP69,PKD2
GO:0000813	ESCRT I complex	cellular_component	cell	1.0	862.0	9.0	16226.0	0.111111111111111	0.3882396	0.5681794	100154859	VPS28
GO:0005641	nuclear envelope lumen	cellular_component	cell	1.0	862.0	9.0	16226.0	0.111111111111111	0.3882396	0.5681794	100626812	SORL1
GO:0005643	nuclear pore	cellular_component	cell	3.0	862.0	42.0	16226.0	0.0714285714285714	0.3873622	0.5681794	100153581,100511376,100520507	NUP153,LOC100511376,TPR
GO:0005662	DNA replication factor A complex	cellular_component	cell	1.0	862.0	9.0	16226.0	0.111111111111111	0.3882396	0.5681794	100624116	RPA3
GO:0005750	mitochondrial respiratory chain complex III	cellular_component	cell	1.0	862.0	9.0	16226.0	0.111111111111111	0.3882396	0.5681794	100524239	LOC100524239
GO:0005790	smooth endoplasmic reticulum	cellular_component	cell	1.0	862.0	9.0	16226.0	0.111111111111111	0.3882396	0.5681794	100462752	GABARAP
GO:0005871	kinesin complex	cellular_component	cell	3.0	862.0	41.0	16226.0	0.0731707317073171	0.3727165	0.5681794	100520674,100521540,100625286	KIF21A,KLC2,KIF13A
GO:0014704	intercalated disc	cellular_component	cell junction	2.0	862.0	25.0	16226.0	0.08	0.3863044	0.5681794	100526169,100736682	PKP2,TJP1
GO:0016607	nuclear speck	cellular_component	cell	18.0	862.0	309.0	16226.0	0.058252427184466	0.3777199	0.5681794	100152380,100156877,100511011,100511418,100511662,100512302,100513628,100521783,100524666,100525557,100626293,100737559,100737579,100739153,110260628,396703,396816,733669	YLPM1,HIPK1,SRRM2,ERBIN,BARD1,HABP4,GTF2E2,RBBP6,ABHD17A,FIBP,CCNL1,RNPS1,POLR2D,SRSF3,PHF5A,SON,AKR1B1,GADD45A
GO:0030123	AP-3 adaptor complex	cellular_component	cell part	1.0	862.0	9.0	16226.0	0.111111111111111	0.3882396	0.5681794	100736866	AP3S1
GO:0030125	clathrin vesicle coat	cellular_component	cell	1.0	862.0	9.0	16226.0	0.111111111111111	0.3882396	0.5681794	100737860	EPN3
GO:0031209	SCAR complex	cellular_component	cell	1.0	862.0	9.0	16226.0	0.111111111111111	0.3882396	0.5681794	100522899	BRK1
GO:0031985	Golgi cisterna	cellular_component	cell	1.0	862.0	9.0	16226.0	0.111111111111111	0.3882396	0.5681794	100626812	SORL1
GO:0034707	chloride channel complex	cellular_component	membrane	3.0	862.0	41.0	16226.0	0.0731707317073171	0.3727165	0.5681794	100515280,100525792,110255330	GLRA3,GABRP,CLIC1
GO:0044666	MLL3/4 complex	cellular_component	cell	1.0	862.0	9.0	16226.0	0.111111111111111	0.3882396	0.5681794	100514805	KMT2C
GO:0045334	clathrin-coated endocytic vesicle	cellular_component	organelle	1.0	862.0	9.0	16226.0	0.111111111111111	0.3882396	0.5681794	397085	MYO6
GO:0046658	anchored component of plasma membrane	cellular_component	cell part	2.0	862.0	25.0	16226.0	0.08	0.3863044	0.5681794	100144501,100156949	EFNA1,MELTF
GO:0070776	MOZ/MORF histone acetyltransferase complex	cellular_component	cell	1.0	862.0	9.0	16226.0	0.111111111111111	0.3882396	0.5681794	100512066	PHF14
GO:0097224	sperm connecting piece	cellular_component	cell	1.0	862.0	9.0	16226.0	0.111111111111111	0.3882396	0.5681794	100415810	SPATA6
GO:0031901	early endosome membrane	cellular_component	cell	5.0	862.0	77.0	16226.0	0.0649350649350649	0.3893158	0.5683228	100152107,100157660,100512373,100626812,396942	DNAJC13,SH3GL3,TMEM163,SORL1,ANXA1
GO:0043231	intracellular membrane-bounded organelle	cellular_component	organelle	40.0	862.0	716.0	16226.0	0.0558659217877095	0.3932223	0.5725869	100049693,100152086,100152107,100154094,100154395,100155895,100157243,100157957,100511313,100511376,100512161,100514408,100515346,100523188,100524182,100524666,100620392,100620708,100621933,100622531,100623420,100624231,100624752,100625457,100626278,100627083,100736866,100737739,100737860,100737886,100738234,110256132,110259887,110259979,110261009,396592,396908,397541,407060,414799	SPTAN1,COMMD4,DNAJC13,DENND4C,NOV,ARRDC4,CSTF2T,E2F5,PPIC,LOC100511376,CNNM3,AP2S1,ACKR3,TMEM208,SLC9A7,ABHD17A,DAG1,YBX1,EHD3,SIAH2,ATP2B4,NIPBL,NOP53,RND2,NSMCE1,VAMP7,AP3S1,RND1,EPN3,VPS29,EHD4,DRG2,VGF,KANSL3,FOSB,TSPO,AKAP9,PTGS1,HSPA5,CYB5A
GO:0031225	anchored component of membrane	cellular_component	membrane	3.0	862.0	43.0	16226.0	0.0697674418604651	0.4019239	0.5837945	100144501,100152050,110260201	EFNA1,ENPP6,PSCA
GO:0005795	Golgi stack	cellular_component	cell	2.0	862.0	26.0	16226.0	0.0769230769230769	0.405357	0.5873128	100512242,396908	MGAT4D,AKAP9
GO:0001741	XY body	cellular_component	cell	1.0	862.0	10.0	16226.0	0.1	0.4207572	0.5876441	100513527	UBE2B
GO:0002177	manchette	cellular_component	cell	1.0	862.0	10.0	16226.0	0.1	0.4207572	0.5876441	100154273	SNAPIN
GO:0005832	chaperonin-containing T-complex	cellular_component	cell part	1.0	862.0	10.0	16226.0	0.1	0.4207572	0.5876441	100627253	CCT6B
GO:0008250	oligosaccharyltransferase complex	cellular_component	cell	1.0	862.0	10.0	16226.0	0.1	0.4207572	0.5876441	100517665	OSTC
GO:0016324	apical plasma membrane	cellular_component	cell	13.0	862.0	224.0	16226.0	0.0580357142857143	0.4121172	0.5876441	100153006,100157069,100516960,100524695,100621502,100736682,396924,396942,397063,397367,397382,397481,733619	ATP8B1,SLC4A11,SLC12A2,SLC39A8,KCNE1,TJP1,AKR1A1,ANXA1,ITGB3,SLC23A2,MUC1,ATP1A1,ABCC1
GO:0033179	proton-transporting V-type ATPase, V0 domain	cellular_component	membrane	1.0	862.0	10.0	16226.0	0.1	0.4207572	0.5876441	733646	ATP6V0E1
GO:0034703	cation channel complex	cellular_component	membrane	1.0	862.0	10.0	16226.0	0.1	0.4207572	0.5876441	641309	PKD2
GO:0042101	T cell receptor complex	cellular_component	cell	1.0	862.0	10.0	16226.0	0.1	0.4207572	0.5876441	100625031	STOML2
GO:0042613	MHC class II protein complex	cellular_component	cell	1.0	862.0	10.0	16226.0	0.1	0.4207572	0.5876441	110255236	B2M
GO:0048787	presynaptic active zone membrane	cellular_component	cell	1.0	862.0	10.0	16226.0	0.1	0.4207572	0.5876441	100152253	STX11
GO:0061700	GATOR2 complex	cellular_component	protein-containing complex	1.0	862.0	10.0	16226.0	0.1	0.4207572	0.5876441	100526065	SESN3
GO:0071203	WASH complex	cellular_component	cell	1.0	862.0	10.0	16226.0	0.1	0.4207572	0.5876441	100152107	DNAJC13
GO:0071564	npBAF complex	cellular_component	cell part	1.0	862.0	10.0	16226.0	0.1	0.4207572	0.5876441	102167672	SMARCA4
GO:0097038	perinuclear endoplasmic reticulum	cellular_component	cell	1.0	862.0	10.0	16226.0	0.1	0.4207572	0.5876441	100520774	BCAP31
GO:1902494	catalytic complex	cellular_component	protein-containing complex	1.0	862.0	10.0	16226.0	0.1	0.4207572	0.5876441	396838	CALM3
GO:0000307	cyclin-dependent protein kinase holoenzyme complex	cellular_component	cell	2.0	862.0	27.0	16226.0	0.0740740740740741	0.4241197	0.5909198	397162,595110	CCND2,CCNG1
GO:0005777	peroxisome	cellular_component	cell	6.0	862.0	99.0	16226.0	0.0606060606060606	0.4307675	0.595895	100152301,100158002,100513442,100622909,397036,397603	PMVK,RIDA,MFF,FIS1,SOD1,IDH2
GO:0030136	clathrin-coated vesicle	cellular_component	cell	3.0	862.0	45.0	16226.0	0.0666666666666667	0.4307312	0.595895	100737860,110255208,397085	EPN3,AAK1,MYO6
GO:0098793	presynapse	cellular_component	cell	6.0	862.0	99.0	16226.0	0.0606060606060606	0.4307675	0.595895	100511890,100520160,100521104,100621523,102160562,110255208	HSPA8,CNR1,KIAA1109,PFN2,TBC1D24,AAK1
GO:0000800	lateral element	cellular_component	cell	1.0	862.0	11.0	16226.0	0.0909090909090909	0.4515482	0.6044919	100134968	SYCP2
GO:0000974	Prp19 complex	cellular_component	protein-containing complex	1.0	862.0	11.0	16226.0	0.0909090909090909	0.4515482	0.6044919	100511890	HSPA8
GO:0016010	dystrophin-associated glycoprotein complex	cellular_component	cell	1.0	862.0	11.0	16226.0	0.0909090909090909	0.4515482	0.6044919	100620392	DAG1
GO:0017119	Golgi transport complex	cellular_component	cell	1.0	862.0	11.0	16226.0	0.0909090909090909	0.4515482	0.6044919	780428	CDC42
GO:0030285	integral component of synaptic vesicle membrane	cellular_component	cell	1.0	862.0	11.0	16226.0	0.0909090909090909	0.4515482	0.6044919	100512373	TMEM163
GO:0030659	cytoplasmic vesicle membrane	cellular_component	cell	4.0	862.0	64.0	16226.0	0.0625	0.4441606	0.6044919	100516960,100623382,102160562,396942	SLC12A2,SPIRE1,TBC1D24,ANXA1
GO:0031091	platelet alpha granule	cellular_component	cell	1.0	862.0	11.0	16226.0	0.0909090909090909	0.4515482	0.6044919	100627083	VAMP7
GO:0031674	I band	cellular_component	cell	1.0	862.0	11.0	16226.0	0.0909090909090909	0.4515482	0.6044919	497233	CFL2
GO:0031965	nuclear membrane	cellular_component	cell	9.0	862.0	155.0	16226.0	0.0580645161290323	0.441115	0.6044919	100153581,100511376,100514568,100520501,100520507,100620708,100738499,110255330,397085	NUP153,LOC100511376,TMEM38A,ANKRD17,TPR,YBX1,CUEDC2,CLIC1,MYO6
GO:0031982	vesicle	cellular_component	organelle	6.0	862.0	101.0	16226.0	0.0594059405940594	0.449798	0.6044919	100155829,100514123,100523027,100620588,396838,397085	GIGYF2,SRI,MYO1H,SNAP25,CALM3,MYO6
GO:0036038	MKS complex	cellular_component	cell	1.0	862.0	11.0	16226.0	0.0909090909090909	0.4515482	0.6044919	100519467	TMEM216
GO:0036477	somatodendritic compartment	cellular_component	cell	1.0	862.0	11.0	16226.0	0.0909090909090909	0.4515482	0.6044919	100620588	SNAP25
GO:0045095	keratin filament	cellular_component	cell	3.0	862.0	46.0	16226.0	0.0652173913043478	0.4449473	0.6044919	100520801,106504077,110260409	FBF1,MACF1,FAM83H
GO:0072546	ER membrane protein complex	cellular_component	cell	1.0	862.0	11.0	16226.0	0.0909090909090909	0.4515482	0.6044919	100154665	EMC3
GO:0031902	late endosome membrane	cellular_component	cell	4.0	862.0	66.0	16226.0	0.0606060606060606	0.467884	0.6249209	100155929,100515580,100516188,100621229	CD63,ARL8B,LAPTM4A,SNF8
GO:0005736	RNA polymerase I complex	cellular_component	cell	1.0	862.0	12.0	16226.0	0.0833333333333333	0.4807043	0.6258693	100627477	POLR1D
GO:0005769	early endosome	cellular_component	cell	10.0	862.0	179.0	16226.0	0.0558659217877095	0.4815208	0.6258693	100154859,100156949,100523862,100621933,100625411,100626802,100626812,100738234,396942,595116	VPS28,MELTF,RAB5C,EHD3,TMEM230,DERL1,SORL1,EHD4,ANXA1,RAB1A
GO:0005884	actin filament	cellular_component	cell	4.0	862.0	67.0	16226.0	0.0597014925373134	0.4796078	0.6258693	100037999,396693,396942,397085	TPM1,TPM2,ANXA1,MYO6
GO:0005930	axoneme	cellular_component	cell	5.0	862.0	85.0	16226.0	0.0588235294117647	0.4737481	0.6258693	100152550,100462752,100521297,100523160,102162936	EFHC1,GABARAP,CCSAP,DCX,SPAG16
GO:0030127	COPII vesicle coat	cellular_component	cell	1.0	862.0	12.0	16226.0	0.0833333333333333	0.4807043	0.6258693	494017	SAR1B
GO:0030140	trans-Golgi network transport vesicle	cellular_component	cell	1.0	862.0	12.0	16226.0	0.0833333333333333	0.4807043	0.6258693	100154707	RAB13
GO:0030658	transport vesicle membrane	cellular_component	cell	1.0	862.0	12.0	16226.0	0.0833333333333333	0.4807043	0.6258693	100626812	SORL1
GO:0030667	secretory granule membrane	cellular_component	cell	1.0	862.0	12.0	16226.0	0.0833333333333333	0.4807043	0.6258693	100627083	VAMP7
GO:0030914	STAGA complex	cellular_component	cell	1.0	862.0	12.0	16226.0	0.0833333333333333	0.4807043	0.6258693	100521661	SUPT7L
GO:0034719	SMN-Sm protein complex	cellular_component	cell	1.0	862.0	12.0	16226.0	0.0833333333333333	0.4807043	0.6258693	100153480	SNRPD3
GO:0097431	mitotic spindle pole	cellular_component	cell	2.0	862.0	30.0	16226.0	0.0666666666666667	0.4784554	0.6258693	100157478,100520688	BCCIP,ASPM
GO:1990907	beta-catenin-TCF complex	cellular_component	cell	1.0	862.0	12.0	16226.0	0.0833333333333333	0.4807043	0.6258693	100153922	TCF7L2
GO:0001533	cornified envelope	cellular_component	cell	1.0	862.0	13.0	16226.0	0.0769230769230769	0.5083121	0.6462349	396942	ANXA1
GO:0001725	stress fiber	cellular_component	cell part	3.0	862.0	50.0	16226.0	0.06	0.5002674	0.6462349	100037999,100157760,100626292	TPM1,MYL9,MST1R
GO:0005682	U5 snRNP	cellular_component	cell	1.0	862.0	13.0	16226.0	0.0769230769230769	0.5083121	0.6462349	100153480	SNRPD3
GO:0005847	mRNA cleavage and polyadenylation specificity factor complex	cellular_component	cell	1.0	862.0	13.0	16226.0	0.0769230769230769	0.5083121	0.6462349	100157243	CSTF2T
GO:0005869	dynactin complex	cellular_component	cell	1.0	862.0	13.0	16226.0	0.0769230769230769	0.5083121	0.6462349	100520667	ACTG2
GO:0005940	septin ring	cellular_component	organelle	1.0	862.0	13.0	16226.0	0.0769230769230769	0.5083121	0.6462349	100157034	SEPT3
GO:0031105	septin complex	cellular_component	cell part	1.0	862.0	13.0	16226.0	0.0769230769230769	0.5083121	0.6462349	100157034	SEPT3
GO:0032153	cell division site	cellular_component	cell	1.0	862.0	13.0	16226.0	0.0769230769230769	0.5083121	0.6462349	100157034	SEPT3
GO:0043198	dendritic shaft	cellular_component	cell	1.0	862.0	13.0	16226.0	0.0769230769230769	0.5083121	0.6462349	110262251	PRKAR2B
GO:0070160	tight junction	cellular_component	cell junction	1.0	862.0	13.0	16226.0	0.0769230769230769	0.5083121	0.6462349	100736682	TJP1
GO:0005834	heterotrimeric G-protein complex	cellular_component	cell	2.0	862.0	32.0	16226.0	0.0625	0.5128902	0.649214	100736677,102165618	GNAL,GNG2
GO:0030425	dendrite	cellular_component	cell	13.0	862.0	240.0	16226.0	0.0541666666666667	0.5120441	0.649214	100038023,100049680,100049695,100511890,100519062,100520470,100526136,100624523,110260403,397309,397605,414389,780428	RPS6,MLPH,RPLP0,HSPA8,MAP1B,MAP1A,NF1,MARK1,PLEC,HTR1D,RACK1,ATXN10,CDC42
GO:0043197	dendritic spine	cellular_component	cell	4.0	862.0	70.0	16226.0	0.0571428571428571	0.5141386	0.6493794	100515233,110262251,595108,780428	TANC2,PRKAR2B,ARF4,CDC42
GO:0016529	sarcoplasmic reticulum	cellular_component	organelle	2.0	862.0	33.0	16226.0	0.0606060606060606	0.529536	0.6659316	100512496,100514568	RASD1,TMEM38A
GO:0060170	ciliary membrane	cellular_component	cell	2.0	862.0	33.0	16226.0	0.0606060606060606	0.529536	0.6659316	100621933,641309	EHD3,PKD2
GO:0000176	nuclear exosome (RNase complex)	cellular_component	cell	1.0	862.0	14.0	16226.0	0.0714285714285714	0.5344537	0.6663468	100627951	WDR74
GO:0016442	RISC complex	cellular_component	protein-containing complex	1.0	862.0	14.0	16226.0	0.0714285714285714	0.5344537	0.6663468	100499509	AGO3
GO:0030014	CCR4-NOT complex	cellular_component	cell	1.0	862.0	14.0	16226.0	0.0714285714285714	0.5344537	0.6663468	100316849	ZFP36
GO:0032426	stereocilium tip	cellular_component	cell	1.0	862.0	14.0	16226.0	0.0714285714285714	0.5344537	0.6663468	100525921	EPS8
GO:0005758	mitochondrial intermembrane space	cellular_component	cell	3.0	862.0	53.0	16226.0	0.0566037735849057	0.5398518	0.6716358	100156799,100512335,100625031	COX17,PRELID1,STOML2
GO:0005635	nuclear envelope	cellular_component	cell	6.0	862.0	111.0	16226.0	0.0540540540540541	0.5421037	0.6729963	100511376,100520507,100624868,397655,733608,751859	LOC100511376,TPR,BNIP3,RAN,S100A6,SIRT1
GO:0015030	Cajal body	cellular_component	cell	2.0	862.0	34.0	16226.0	0.0588235294117647	0.5457902	0.6761282	100511011,100512302	SRRM2,HABP4
GO:0005774	vacuolar membrane	cellular_component	cell part	1.0	862.0	15.0	16226.0	0.0666666666666667	0.5592071	0.688346	100515580	ARL8B
GO:0016234	inclusion body	cellular_component	cell part	1.0	862.0	15.0	16226.0	0.0666666666666667	0.5592071	0.688346	100627332	CKB
GO:0035098	ESC/E(Z) complex	cellular_component	cell	1.0	862.0	15.0	16226.0	0.0666666666666667	0.5592071	0.688346	751859	SIRT1
GO:0019005	SCF ubiquitin ligase complex	cellular_component	cell	3.0	862.0	55.0	16226.0	0.0545454545454545	0.5652153	0.6942708	106504168,110259483,110261092	FBXO39,SKP1,SPSB1
GO:0000178	exosome (RNase complex)	cellular_component	cell	1.0	862.0	16.0	16226.0	0.0625	0.5826457	0.7023177	100515656	C1D
GO:0000242	pericentriolar material	cellular_component	cell	1.0	862.0	16.0	16226.0	0.0625	0.5826457	0.7023177	100152345	CEP152
GO:0005779	integral component of peroxisomal membrane	cellular_component	cell	1.0	862.0	16.0	16226.0	0.0625	0.5826457	0.7023177	100622909	FIS1
GO:0016327	apicolateral plasma membrane	cellular_component	cell	1.0	862.0	16.0	16226.0	0.0625	0.5826457	0.7023177	100736682	TJP1
GO:0032154	cleavage furrow	cellular_component	cell	2.0	862.0	36.0	16226.0	0.0555555555555556	0.5771043	0.7023177	100154766,100520019	PKN2,RHOC
GO:0032839	dendrite cytoplasm	cellular_component	cell	1.0	862.0	16.0	16226.0	0.0625	0.5826457	0.7023177	397036	SOD1
GO:0035145	exon-exon junction complex	cellular_component	cell	1.0	862.0	16.0	16226.0	0.0625	0.5826457	0.7023177	100621126	UPF2
GO:0071782	endoplasmic reticulum tubular network	cellular_component	cell	1.0	862.0	16.0	16226.0	0.0625	0.5826457	0.7023177	100522432	REEP1
GO:0097060	synaptic membrane	cellular_component	cell	1.0	862.0	16.0	16226.0	0.0625	0.5826457	0.7023177	396908	AKAP9
GO:0005776	autophagosome	cellular_component	cell part	3.0	862.0	57.0	16226.0	0.0526315789473684	0.5897049	0.7093552	100511890,100625411,100628142	HSPA8,TMEM230,TBC1D25
GO:0005666	RNA polymerase III complex	cellular_component	cell	1.0	862.0	17.0	16226.0	0.0588235294117647	0.6048394	0.7171667	100627477	POLR1D
GO:0005685	U1 snRNP	cellular_component	cell	1.0	862.0	17.0	16226.0	0.0588235294117647	0.6048394	0.7171667	100153480	SNRPD3
GO:0005819	spindle	cellular_component	cell	5.0	862.0	98.0	16226.0	0.0510204081632653	0.6010588	0.7171667	100515580,100521297,595114,733671,780428	ARL8B,CCSAP,ARL3,RPS3,CDC42
GO:0016514	SWI/SNF complex	cellular_component	cell part	1.0	862.0	17.0	16226.0	0.0588235294117647	0.6048394	0.7171667	102167672	SMARCA4
GO:0032039	integrator complex	cellular_component	cell	1.0	862.0	17.0	16226.0	0.0588235294117647	0.6048394	0.7171667	100624231	NIPBL
GO:0044233	Mitochondria-associated ER Membrane	cellular_component	organelle	1.0	862.0	17.0	16226.0	0.0588235294117647	0.6048394	0.7171667	100520774	BCAP31
GO:1902711	GABA-A receptor complex	cellular_component	protein-containing complex	1.0	862.0	17.0	16226.0	0.0588235294117647	0.6048394	0.7171667	100525792	GABRP
GO:0098685	Schaffer collateral - CA1 synapse	cellular_component	synapse	3.0	862.0	59.0	16226.0	0.0508474576271186	0.6132879	0.7257032	100513228,100621523,100626060	BAIAP2,PFN2,SYN2
GO:0000786	nucleosome	cellular_component	cell	3.0	862.0	60.0	16226.0	0.05	0.6247319	0.7316323	100141311,100521680,396970	H2AFZ,LOC100521680,H3F3A
GO:0008023	transcription elongation factor complex	cellular_component	cell	1.0	862.0	18.0	16226.0	0.0555555555555556	0.6258541	0.7316323	100517879	MLLT1
GO:0032580	Golgi cisterna membrane	cellular_component	cell	2.0	862.0	39.0	16226.0	0.0512820512820513	0.6210549	0.7316323	100316855,494017	B4GALT7,SAR1B
GO:0044291	cell-cell contact zone	cellular_component	cell junction	1.0	862.0	18.0	16226.0	0.0555555555555556	0.6258541	0.7316323	110262030	FGFRL1
GO:0071005	U2-type precatalytic spliceosome	cellular_component	cell	2.0	862.0	39.0	16226.0	0.0512820512820513	0.6210549	0.7316323	100511011,110260628	SRRM2,PHF5A
GO:0099055	integral component of postsynaptic membrane	cellular_component	cell	1.0	862.0	18.0	16226.0	0.0555555555555556	0.6258541	0.7316323	100158214	FLRT3
GO:0030054	cell junction	cellular_component	cell junction	18.0	862.0	358.0	16226.0	0.0502793296089385	0.6299612	0.7349547	100153054,100158214,100511418,100512373,100512981,100515280,100517268,100519699,100525792,100526169,100620392,100623799,100626060,100736682,102160562,106504077,110255208,595125	GRIN3A,FLRT3,ERBIN,TMEM163,SCIN,GLRA3,SV2C,CTNND1,GABRP,PKP2,DAG1,GRIN3B,SYN2,TJP1,TBC1D24,MACF1,AAK1,RABAC1
GO:0016363	nuclear matrix	cellular_component	cell	3.0	862.0	61.0	16226.0	0.0491803278688525	0.6359415	0.738964	100623695,110260628,497233	ATXN1,PHF5A,CFL2
GO:0045171	intercellular bridge	cellular_component	extracellular region	3.0	862.0	61.0	16226.0	0.0491803278688525	0.6359415	0.738964	100516800,100517703,100625256	PYCR3,SNRNP25,UNC119
GO:0002102	podosome	cellular_component	cell	1.0	862.0	19.0	16226.0	0.0526315789473684	0.6457526	0.7429352	100512981	SCIN
GO:0005680	anaphase-promoting complex	cellular_component	cell	1.0	862.0	19.0	16226.0	0.0526315789473684	0.6457526	0.7429352	100519830	ANAPC1
GO:0005770	late endosome	cellular_component	cell	5.0	862.0	103.0	16226.0	0.0485436893203883	0.6451264	0.7429352	100155929,100240743,100511890,100626802,396658	CD63,DDIT3,HSPA8,DERL1,IFNAR1
GO:0012506	vesicle membrane	cellular_component	membrane	1.0	862.0	19.0	16226.0	0.0526315789473684	0.6457526	0.7429352	100192438	NCK1
GO:0031226	intrinsic component of plasma membrane	cellular_component	cell	1.0	862.0	19.0	16226.0	0.0526315789473684	0.6457526	0.7429352	100155929	CD63
GO:0016592	mediator complex	cellular_component	cell	2.0	862.0	41.0	16226.0	0.0487804878048781	0.6483449	0.7444435	100155076,100512681	MED21,MED9
GO:0005912	adherens junction	cellular_component	cell junction	5.0	862.0	104.0	16226.0	0.0480769230769231	0.6535638	0.7486126	100519699,100526169,100736682,100737739,733611	CTNND1,PKP2,TJP1,RND1,PPP1CA
GO:0005929	cilium	cellular_component	cell	10.0	862.0	205.0	16226.0	0.0487804878048781	0.6545528	0.7486126	100156681,100517032,100519188,100519467,100521297,100621933,396942,595114,641309,780405	ATP6V1D,IFT27,IFT22,TMEM216,CCSAP,EHD3,ANXA1,ARL3,PKD2,NAXE
GO:0008076	voltage-gated potassium channel complex	cellular_component	cell	3.0	862.0	64.0	16226.0	0.046875	0.6681517	0.7626643	100621502,396838,396908	KCNE1,CALM3,AKAP9
GO:0045211	postsynaptic membrane	cellular_component	cell	5.0	862.0	106.0	16226.0	0.0471698113207547	0.6700508	0.7633324	100153054,100515280,100525792,100620392,100623799	GRIN3A,GLRA3,GABRP,DAG1,GRIN3B
GO:0005942	phosphatidylinositol 3-kinase complex	cellular_component	membrane	1.0	862.0	21.0	16226.0	0.0476190476190476	0.6824342	0.7744029	493186	SOCS3
GO:0031462	Cul2-RING ubiquitin ligase complex	cellular_component	cell	1.0	862.0	21.0	16226.0	0.0476190476190476	0.6824342	0.7744029	100739208	ZYG11B
GO:0043204	perikaryon	cellular_component	cell	2.0	862.0	44.0	16226.0	0.0454545454545455	0.6863209	0.7772952	100155829,397605	GIGYF2,RACK1
GO:0000407	phagophore assembly site	cellular_component	cell	1.0	862.0	22.0	16226.0	0.0454545454545455	0.6993266	0.785897	100462758	WIPI1
GO:0005811	lipid droplet	cellular_component	cell part	3.0	862.0	67.0	16226.0	0.0447761194029851	0.6982281	0.785897	100156666,100520774,100624139	RBP1,BCAP31,UBE2G2
GO:0017053	transcriptional repressor complex	cellular_component	protein-containing complex	2.0	862.0	45.0	16226.0	0.0444444444444444	0.6982088	0.785897	100517019,100620266	JAZF1,SPEN
GO:0097228	sperm principal piece	cellular_component	cell	1.0	862.0	22.0	16226.0	0.0454545454545455	0.6993266	0.785897	100517032	IFT27
GO:0034451	centriolar satellite	cellular_component	cell	4.0	862.0	90.0	16226.0	0.0444444444444444	0.7110826	0.7975656	100155832,100156014,100516461,100623159	CEP290,IL17RB,MIEN1,YTHDF2
GO:0048786	presynaptic active zone	cellular_component	cell part	1.0	862.0	23.0	16226.0	0.0434782608695652	0.7153215	0.7977002	100627254	ERC2
GO:0080008	Cul4-RING E3 ubiquitin ligase complex	cellular_component	cell	1.0	862.0	23.0	16226.0	0.0434782608695652	0.7153215	0.7977002	100519566	DCAF1
GO:0099056	integral component of presynaptic membrane	cellular_component	cell	1.0	862.0	23.0	16226.0	0.0434782608695652	0.7153215	0.7977002	100520160	CNR1
GO:0045111	intermediate filament cytoskeleton	cellular_component	cell	2.0	862.0	47.0	16226.0	0.0425531914893617	0.720863	0.8023399	100154766,110260403	PKN2,PLEC
GO:0031519	PcG protein complex	cellular_component	cell part	1.0	862.0	24.0	16226.0	0.0416666666666667	0.7304664	0.8083828	110259483	SKP1
GO:0070382	exocytic vesicle	cellular_component	cell	1.0	862.0	24.0	16226.0	0.0416666666666667	0.7304664	0.8083828	100513981	SYT17
GO:0070971	endoplasmic reticulum exit site	cellular_component	cell	1.0	862.0	24.0	16226.0	0.0416666666666667	0.7304664	0.8083828	494017	SAR1B
GO:0005657	replication fork	cellular_component	cell	1.0	862.0	25.0	16226.0	0.04	0.7448064	0.8149388	100513527	UBE2B
GO:0005694	chromosome	cellular_component	cell	10.0	862.0	220.0	16226.0	0.0454545454545455	0.7378732	0.8149388	100134968,100141311,100144464,100525691,100626278,110262039,396970,397294,445521,733698	SYCP2,H2AFZ,CFDP1,NCAPH,NSMCE1,UVSSA,H3F3A,ZFX,HMGB1,RABGGTB
GO:0005882	intermediate filament	cellular_component	cell	4.0	862.0	94.0	16226.0	0.0425531914893617	0.7425401	0.8149388	100526169,100627301,106504077,110260403	PKP2,EIF6,MACF1,PLEC
GO:0030017	sarcomere	cellular_component	cell	1.0	862.0	25.0	16226.0	0.04	0.7448064	0.8149388	396838	CALM3
GO:0031941	filamentous actin	cellular_component	cell	1.0	862.0	25.0	16226.0	0.04	0.7448064	0.8149388	397085	MYO6
GO:0090734	site of DNA damage	cellular_component	cell	1.0	862.0	25.0	16226.0	0.04	0.7448064	0.8149388	100519285	WDR76
GO:0005921	gap junction	cellular_component	cell junction	1.0	862.0	26.0	16226.0	0.0384615384615385	0.7583844	0.8235913	100154395	NOV
GO:0008305	integrin complex	cellular_component	cell	1.0	862.0	26.0	16226.0	0.0384615384615385	0.7583844	0.8235913	397063	ITGB3
GO:0030286	dynein complex	cellular_component	cell	1.0	862.0	26.0	16226.0	0.0384615384615385	0.7583844	0.8235913	100157773	DYNLL1
GO:0046540	U4/U6 x U5 tri-snRNP complex	cellular_component	cell	1.0	862.0	26.0	16226.0	0.0384615384615385	0.7583844	0.8235913	100155420	SNU13
GO:0005669	transcription factor TFIID complex	cellular_component	cell	1.0	862.0	27.0	16226.0	0.037037037037037	0.7712408	0.8344711	100513628	GTF2E2
GO:0005788	endoplasmic reticulum lumen	cellular_component	cell part	2.0	862.0	52.0	16226.0	0.0384615384615385	0.7712754	0.8344711	100156204,407060	PDIA3,HSPA5
GO:0016342	catenin complex	cellular_component	cell	1.0	862.0	28.0	16226.0	0.0357142857142857	0.7834138	0.844459	100519699	CTNND1
GO:0097546	ciliary base	cellular_component	cell	1.0	862.0	28.0	16226.0	0.0357142857142857	0.7834138	0.844459	110262251	PRKAR2B
GO:0016604	nuclear body	cellular_component	cell	11.0	862.0	252.0	16226.0	0.0436507936507936	0.7893749	0.8461749	100153006,100154766,100510948,100514873,100517073,100517077,100620215,100625621,100627515,100737191,396776	ATP8B1,PKN2,NDUFS3,BHLHE40,MAMLD1,MKNK2,CREBBP,MAU2,HIPK2,MCIDAS,THRB
GO:0030426	growth cone	cellular_component	cell	2.0	862.0	54.0	16226.0	0.037037037037037	0.7891089	0.8461749	100520160,100628154	CNR1,USP9X
GO:0031234	extrinsic component of cytoplasmic side of plasma membrane	cellular_component	cell	2.0	862.0	54.0	16226.0	0.037037037037037	0.7891089	0.8461749	100620588,733608	SNAP25,S100A6
GO:0009986	cell surface	cellular_component	cell part	18.0	862.0	398.0	16226.0	0.0452261306532663	0.7923462	0.8477958	100038015,100155929,100156204,100156949,100157642,100512657,100515346,100518293,100525607,100621502,100624036,100626812,100737977,396942,397042,397063,397484,407060	LPAR2,CD63,PDIA3,MELTF,THBD,WIF1,ACKR3,LRP4,NGFR,KCNE1,RER1,SORL1,LOC100737977,ANXA1,CD47,ITGB3,TGFA,HSPA5
GO:0005759	mitochondrial matrix	cellular_component	cell part	5.0	862.0	130.0	16226.0	0.0384615384615385	0.8268497	0.8782444	100154744,100511318,100521478,396614,733671	GLRX5,ACSM5,NDUFA10,ETFB,RPS3
GO:0005764	lysosome	cellular_component	cell	10.0	862.0	239.0	16226.0	0.0418410041841004	0.8224437	0.8782444	100155929,100415928,100462752,100511890,100515580,100520004,396658,397410,399538,448965	CD63,GLA,GABARAP,HSPA8,ARL8B,CTSF,IFNAR1,NPC2,PRDX6,LAMTOR5
GO:0031463	Cul3-RING ubiquitin ligase complex	cellular_component	cell	1.0	862.0	32.0	16226.0	0.03125	0.8259698	0.8782444	100623588	KLHL20
GO:0036064	ciliary basal body	cellular_component	cell	5.0	862.0	130.0	16226.0	0.0384615384615385	0.8268497	0.8782444	100512827,100520801,100521297,574052,641309	PIN1,FBF1,CCSAP,CETN3,PKD2
GO:0030424	axon	cellular_component	cell	9.0	862.0	221.0	16226.0	0.0407239819004525	0.8362685	0.8866277	100141312,100515580,100520160,100521297,100526136,100620398,100620588,110260403,397481	BSG,ARL8B,CNR1,CCSAP,NF1,SEMA3A,SNAP25,PLEC,ATP1A1
GO:0000118	histone deacetylase complex	cellular_component	cell	1.0	862.0	36.0	16226.0	0.0277777777777778	0.860172	0.9029726	100523163	HDAC9
GO:0001669	acrosomal vesicle	cellular_component	cell	2.0	862.0	64.0	16226.0	0.03125	0.86101	0.9029726	100037987,100154273	SLIRP,SNAPIN
GO:0009897	external side of plasma membrane	cellular_component	cell	10.0	862.0	250.0	16226.0	0.04	0.8609473	0.9029726	100157642,100515346,100521982,100523587,100620392,110261495,396826,397063,414370,733617	THBD,ACKR3,ANXA5,CD248,DAG1,LY6G6C,FAS,ITGB3,CCRL2,MCAM
GO:0015630	microtubule cytoskeleton	cellular_component	organelle	5.0	862.0	137.0	16226.0	0.0364963503649635	0.859148	0.9029726	100049693,100157034,396823,595114,641309	SPTAN1,SEPT3,GAPDH,ARL3,PKD2
GO:0030864	cortical actin cytoskeleton	cellular_component	cell	1.0	862.0	36.0	16226.0	0.0277777777777778	0.860172	0.9029726	100049680	MLPH
GO:0031514	motile cilium	cellular_component	cell	3.0	862.0	89.0	16226.0	0.0337078651685393	0.8584964	0.9029726	100622715,396942,641309	CFAP69,ANXA1,PKD2
GO:0005923	bicellular tight junction	cellular_component	cell junction	3.0	862.0	90.0	16226.0	0.0333333333333333	0.8635796	0.9040356	100154707,100240721,100736682	RAB13,CYTH2,TJP1
GO:0030141	secretory granule	cellular_component	organelle	2.0	862.0	65.0	16226.0	0.0307692307692308	0.8668067	0.9047697	100518030,100627083	SYPL1,VAMP7
GO:0045121	membrane raft	cellular_component	membrane	5.0	862.0	139.0	16226.0	0.0359712230215827	0.8673954	0.9047697	100620392,100621502,100625031,396826,780404	DAG1,KCNE1,STOML2,FAS,PARK7
GO:0001772	immunological synapse	cellular_component	cell	1.0	862.0	38.0	16226.0	0.0263157894736842	0.8746657	0.9107182	100625031	STOML2
GO:0005681	spliceosomal complex	cellular_component	cell	3.0	862.0	95.0	16226.0	0.0315789473684211	0.8866552	0.9215504	100153480,100520297,100627807	SNRPD3,BUD31,RBM3
GO:0000151	ubiquitin ligase complex	cellular_component	cell	2.0	862.0	70.0	16226.0	0.0285714285714286	0.8925927	0.9244142	100526216,100620823	SHARPIN,YPEL5
GO:0005604	basement membrane	cellular_component	extracellular region	2.0	862.0	70.0	16226.0	0.0285714285714286	0.8925927	0.9244142	100620392,100625589	DAG1,LAMA1
GO:0000776	kinetochore	cellular_component	cell	3.0	862.0	98.0	16226.0	0.0306122448979592	0.8987662	0.9247731	100144464,100157773,100520507	CFDP1,DYNLL1,TPR
GO:0030133	transport vesicle	cellular_component	cell	1.0	862.0	42.0	16226.0	0.0238095238095238	0.899306	0.9247731	110262030	FGFRL1
GO:0042645	mitochondrial nucleoid	cellular_component	cell	1.0	862.0	42.0	16226.0	0.0238095238095238	0.899306	0.9247731	100625408	TWNK
GO:0045177	apical part of cell	cellular_component	cell part	2.0	862.0	71.0	16226.0	0.028169014084507	0.8971592	0.9247731	100736682,780428	TJP1,CDC42
GO:0071013	catalytic step 2 spliceosome	cellular_component	cell	2.0	862.0	75.0	16226.0	0.0266666666666667	0.9136746	0.9378886	100153480,100511011	SNRPD3,SRRM2
GO:0000781	chromosome, telomeric region	cellular_component	cell	2.0	862.0	80.0	16226.0	0.025	0.9308259	0.9538093	100626278,733611	NSMCE1,PPP1CA
GO:0005765	lysosomal membrane	cellular_component	cell	4.0	862.0	137.0	16226.0	0.0291970802919708	0.9374536	0.9589094	100155929,100515580,100516188,100524695	CD63,ARL8B,LAPTM4A,SLC39A8
GO:0035861	site of double-strand break	cellular_component	cell	1.0	862.0	52.0	16226.0	0.0192307692307692	0.9417586	0.9616199	100624116	RPA3
GO:0005901	caveola	cellular_component	cell	1.0	862.0	54.0	16226.0	0.0185185185185185	0.9478014	0.9660923	100513556	CAVIN3
GO:0045335	phagocytic vesicle	cellular_component	organelle	1.0	862.0	60.0	16226.0	0.0166666666666667	0.9624245	0.9792796	780428	CDC42
GO:0000775	chromosome, centromeric region	cellular_component	organelle	1.0	862.0	63.0	16226.0	0.0158730158730159	0.9681208	0.9833535	100623274	CTCF
GO:0005576	extracellular region	cellular_component	extracellular region	42.0	862.0	1086.0	16226.0	0.0386740331491713	0.9907423	1.0	100037964,100113425,100141408,100144501,100152050,100152419,100152587,100153442,100153445,100154232,100154395,100155929,100156358,100156949,100415928,100512657,100512949,100514648,100515739,100516039,100517106,100520269,100520452,100620258,100620392,100622467,100626812,102162936,110255236,396648,396877,396942,397087,397182,397195,397410,397484,445520,445521,654325,733672,780405	SELENOP,BMP4,CBLN4,EFNA1,ENPP6,FRZB,DPCD,SMPDL3A,WNT7A,GGH,NOV,CD63,S100A4,MELTF,GLA,WIF1,WNT9A,WFDC1,C8H4orf48,LOC100516039,PLA2G12A,TMEM98,LOC100520452,THPO,DAG1,FAM3A,SORL1,SPAG16,B2M,HSP70.2,CFD,ANXA1,SPP1,IGFBP5,ADM,NPC2,TGFA,TNXB,HMGB1,MMP9,CST3,NAXE
GO:0005615	extracellular space	cellular_component	extracellular region	40.0	862.0	1064.0	16226.0	0.037593984962406	0.9939691	1.0	100113425,100141408,100152419,100152510,100153442,100153445,100154232,100156204,100156949,100158214,100512949,100514648,100516039,100520269,100523775,100525942,100620258,100620392,100620398,100620969,100622467,100625589,100626812,100627332,110259358,110259887,396598,396877,396942,397036,397087,397182,397195,397410,397484,397664,445520,654325,733672,780405	BMP4,CBLN4,FRZB,CTHRC1,SMPDL3A,WNT7A,GGH,PDIA3,MELTF,FLRT3,WNT9A,WFDC1,LOC100516039,TMEM98,LYPD8,NENF,THPO,DAG1,SEMA3A,EREG,FAM3A,LAMA1,SORL1,CKB,MYDGF,VGF,GPX3,CFD,ANXA1,SOD1,SPP1,IGFBP5,ADM,NPC2,TGFA,TPT1,TNXB,MMP9,CST3,NAXE
GO:0005886	plasma membrane	cellular_component	membrane	155.0	862.0	3793.0	16226.0	0.0408647508568415	0.9999674	1.0	100038015,100126864,100137083,100141312,100144501,100152050,100152086,100152253,100152696,100153006,100153054,100153175,100154094,100154707,100154766,100154859,100154890,100155673,100155884,100155895,100155929,100156014,100156949,100157069,100157196,100157214,100158214,100192438,100240721,100462752,100510924,100510985,100511418,100511890,100512083,100512161,100512854,100512981,100512989,100513100…	LPAR2,IFNGR2,PRRC2A,BSG,EFNA1,ENPP6,COMMD4,STX11,ABCC10,ATP8B1,GRIN3A,ARPC2,DENND4C,RAB13,PKN2,VPS28,TTC7B,RCCD1,RERG,ARRDC4,CD63,IL17RB,MELTF,SLC4A11,CSNK1G1,ADGRG2,FLRT3,NCK1,CYTH2,GABARAP,HSPA14,DOCK5,ERBIN,HSPA8,NEDD4L,CNNM3,NFX1,SCIN,VEPH1,LDB2,BAIAP2,LOC100513863,SYT17,SRI,SIPA1L3,AP2S1,BRAF,STXBP6,GLRA3,ACKR3,RHEB,MIEN1,RRAS,SLC12A2,LRP4,WWOX,MAP1B,CTNND1,RHOC,CNR1,CHMP4A,TMEM98,KIF21A,TNF…
GO:0005887	integral component of plasma membrane	cellular_component	cell part	30.0	862.0	802.0	16226.0	0.0374064837905237	0.9862953	1.0	100037937,100153006,100155714,100155929,100156430,100157214,100157642,100157741,100157865,100158214,100512716,100513964,100515280,100517829,100520774,100523447,100524695,100525644,100525792,100620398,100622365,100623420,100626292,396658,397042,397309,397437,397534,414370,641309	TLR3,ATP8B1,PLGRKT,CD63,SLC6A17,ADGRG2,THBD,TSPAN6,TSPAN3,FLRT3,SLC6A12,YKT6,GLRA3,GP6,BCAP31,TM2D1,SLC39A8,SLC38A2,GABRP,SEMA3A,TSPAN31,ATP2B4,MST1R,IFNAR1,CD47,HTR1D,RHO,SLCO1A2,CCRL2,PKD2
GO:0016020	membrane	cellular_component	membrane	283.0	862.0	6716.0	16226.0	0.0421381774865992	1.0	1.0	100037937,100037972,100037979,100038015,100048954,100049695,100125380,100125961,100126864,100134989,100141312,100144501,100152050,100152253,100152345,100152541,100152609,100152696,100153006,100153054,100153065,100153260,100153365,100153581,100153902,100154130,100154273,100154318,100154394,100154665,100154817,100155024,100155112,100155219,100155348,100155351,100155714,100155829,100155884,100155929…	TLR3,SLC7A7,ATP5J2,LPAR2,SDHD,RPLP0,ST7,SEC62,IFNGR2,FAM210B,BSG,EFNA1,ENPP6,STX11,CEP152,PQLC1,MTCH1,ABCC10,ATP8B1,GRIN3A,DPM3,APOOL,CD83,NUP153,ISG12(A),NDUFB9,SNAPIN,SSR2,ROMO1,EMC3,ATP5F1,DPY19L4,SLC25A44,TMED3,BRI3BP,C17H20orf24,PLGRKT,GIGYF2,RERG,CD63,IL17RB,PTPRB,SLC6A17,GHITM,ATP6V1D,COPZ1,PTDSS1,SLC4A11,ADGRG2,GNAT1,LOC100157391,THBD,SH3GL3,TSPAN6,SLC25A27,TSPAN3,FLRT3,ERO1A,NCK1,MGLL,PI…
GO:0016021	integral component of membrane	cellular_component	membrane	215.0	862.0	5804.0	16226.0	0.0370434183321847	1.0	1.0	100037937,100037972,100037979,100038015,100048954,100049695,100125380,100125961,100126864,100134989,100141312,100152253,100152345,100152541,100152609,100152696,100153006,100153054,100153065,100153260,100153365,100153902,100154318,100154364,100154394,100154665,100154817,100155024,100155112,100155219,100155348,100155351,100155714,100155829,100155929,100156014,100156181,100156430,100156458,100156809…	TLR3,SLC7A7,ATP5J2,LPAR2,SDHD,RPLP0,ST7,SEC62,IFNGR2,FAM210B,BSG,STX11,CEP152,PQLC1,MTCH1,ABCC10,ATP8B1,GRIN3A,DPM3,APOOL,CD83,ISG12(A),SSR2,SLC38A1,ROMO1,EMC3,ATP5F1,DPY19L4,SLC25A44,TMED3,BRI3BP,C17H20orf24,PLGRKT,GIGYF2,CD63,IL17RB,PTPRB,SLC6A17,GHITM,PTDSS1,SLC4A11,ADGRG2,LOC100157391,THBD,TSPAN6,SLC25A27,TSPAN3,FLRT3,NCK1,PIGC,B4GALT7,TMEM134,ARHGAP36,RTN3,CNNM3,NAA20,TMEM163,SLC6A12,MFF,ZNF…
GO:0031012	extracellular matrix	cellular_component	extracellular region	4.0	862.0	212.0	16226.0	0.0188679245283019	0.9967542	1.0	100154395,100625589,445520,654325	NOV,LAMA1,TNXB,MMP9
GO:0043235	receptor complex	cellular_component	protein-containing complex	2.0	862.0	177.0	16226.0	0.0112994350282486	0.999334	1.0	100156181,100626292	PTPRB,MST1R
GO:0062023	collagen-containing extracellular matrix	cellular_component	extracellular region	1.0	862.0	130.0	16226.0	0.0076923076923076	0.9991957	1.0	445520	TNXB
