# Supplementary material for: DNAH6: A Newly Identified Gene Improving Total Number Born with Functional Enrichment Analysis in French Large White Pigs
Source: Animals (Basel). 2026 Jul 11;16(14):2158. doi: 10.3390/ani16142158 (PMC13405586; doi:10.3390/ani16142158)
Supplement: Supplementary file 1 [file animals-16-02158-s001.zip › Supplementary_Table.xlsx/supplementary-table-s1/1782210252101_2a3f5a2a91001.xls]

Gene ID	Gene Symbol	Type	log2 (S1 / P1)	Qvalue (S1 / P1)
100037936	'CAPN7'	mRNA	-1.45786627381994	0.010234505999569
100037937	'TLR3'	mRNA	1.17340735196588	0.0145592374963314
100037964	'SELENOP'	mRNA	0.849540293317227	0.0146370663665871
100037972	'SLC7A7'	mRNA	-7.15285984583784	5.815384079593E-4
100037979	'ATP5J2'	mRNA	-0.694721558804084	0.0136594858781764
100037987	'SLIRP'	mRNA	-1.54434659699892	2.17036947131987E-6
100037993	'RPL10A'	mRNA	0.984425790242355	5.69698560265146E-5
100037994	'RPL14'	mRNA	0.694823897811847	9.349478580297E-4
100037996	'RPS21'	mRNA	-0.732527341535363	0.0118676240491281
100037999	'TPM1'	mRNA	0.952651161551288	0.0269328688429118
100038015	'LPAR2'	mRNA	-6.13816834834394	0.0201058841591152
100038023	'RPS6'	mRNA	0.871824042666211	3.29953755856714E-5
100038029	'RPL4'	mRNA	0.673973765609228	6.82254248621146E-5
100048931	'HSPH1'	mRNA	1.22092927192375	0.0061313970416805
100048954	'SDHD'	mRNA	0.653594795086638	0.0351463198687789
100049680	'MLPH'	mRNA	-6.90363448244929	0.0046773882352465
100049693	'SPTAN1'	mRNA	-0.804514722194096	0.0256632344907234
100049695	'RPLP0'	mRNA	1.2963281246056	1.29801684656452E-7
100113425	'BMP4'	mRNA	-1.27393903007282	0.0307753680140691
100125380	'ST7'	mRNA	-1.00776201434655	0.0293865266900021
100125961	'SEC62'	mRNA	-0.923049263689293	0.0038945209547009
100125968	'UBB'	mRNA	0.882890176115121	2.91780670990134E-5
100126291	'MEA1'	mRNA	0.592337476785633	0.0147706105037855
100126864	'IFNGR2'	mRNA	0.715812473721065	0.0125777565490989
100134963	'ATP5E'	mRNA	-0.684141291981657	0.015784837286544
100134968	'SYCP2'	mRNA	1.17005001238583	0.0410700575492554
100134989	'FAM210B'	mRNA	0.930233047671296	0.0123645109454502
100135671	'RPL5'	mRNA	0.792445983133208	5.985920801793E-4
100137083	'PRRC2A'	mRNA	-0.69333170839759	0.037176497342678
100141311	'H2AFZ'	mRNA	0.834752379956064	5.985920801793E-4
100141312	'BSG'	mRNA	0.713732118283291	0.0430341212856934
100141408	'CBLN4'	mRNA	-4.48763747617583	0.0413220289643655
100141422	'BCAS4'	mRNA	0.679855367271586	0.0444627256919302
100142626	'NME1'	mRNA	0.67548873620809	0.0171252288405809
100144302	'ATF4'	mRNA	0.702837349242622	8.222476581077E-4
100144464	'CFDP1'	mRNA	0.678009155608336	0.005109054711453
100144486	'FOS'	mRNA	2.60329472572059	1.69624848161932E-9
100144501	'EFNA1'	mRNA	1.96019246796363	5.65330818647119E-7
100144529	'PHGDH'	mRNA	0.991389328708053	0.0477739483428216
100144630	'FKBP7'	mRNA	1.15703193842421	9.659014612262E-4
100151787	'HECTD4'	mRNA	-1.15140895704318	0.0340931729802302
100151790	'PMM1'	mRNA	0.918683361954497	0.0269328688429118
100151839	'RASSF8'	mRNA	-0.954927645732368	0.0392422824304776
100151997	'PHF6'	mRNA	-0.799993287393802	0.046677854592213
100152050	'ENPP6'	mRNA	1.527865091145	0.0270919221508535
100152086	'COMMD4'	mRNA	0.779860514069875	0.0460084841192764
100152107	'DNAJC13'	mRNA	-0.892340546016454	0.0035720881961429
100152212	'HECTD1'	mRNA	-1.29973844433544	1.20290680837905E-6
100152253	'STX11'	mRNA	0.97340979729297	4.249726396198E-4
100152260	'PRDX4'	mRNA	0.873092538515636	0.0136594858781764
100152299	'LOC100152299'	mRNA	-8.10604299712727	2.34944748329683E-5
100152301	'PMVK'	mRNA	1.08718234195906	0.044403072828393
100152322	'C1H9orf16'	mRNA	0.587961834106558	0.0193537887821129
100152323	'GSC2'	mRNA	-6.04466416672385	0.0085505328829881
100152345	'CEP152'	mRNA	-4.43183229343492	0.0298795995352567
100152380	'YLPM1'	mRNA	-0.955143441012671	0.0127554830419297
100152419	'FRZB'	mRNA	0.885414653289403	0.0063479131500799
100152505	'ERH'	mRNA	0.661777616417343	0.0031664513881948
100152510	'CTHRC1'	mRNA	1.36504417559962	0.0111946103412964
100152541	'PQLC1'	mRNA	0.915337869727987	0.0077341195355959
100152550	'EFHC1'	mRNA	1.33333423275201	0.0065666498096493
100152587	'DPCD'	mRNA	1.06559861957305	3.69491468657889E-5
100152609	'MTCH1'	mRNA	0.603175788438475	0.0241466969880667
100152629	'ANKS6'	mRNA	-2.08578357490225	0.021833316281583
100152646	'PEAK1'	mRNA	-0.96475320405784	0.001573588127196
100152696	'ABCC10'	mRNA	-1.75917091441519	0.0196698830235858
100152729	'S100A2'	mRNA	-1.40173755517465	0.0012533298018208
100152926	'ZNF572'	mRNA	-1.68500726589829	0.0385016826345857
100152929	'PHOSPHO2'	mRNA	-1.44612210262542	0.0186571225097679
100152997	'GADD45G'	mRNA	2.20995454638045	1.02472820528187E-14
100153006	'ATP8B1'	mRNA	-1.51831823046338	0.0032582930127784
100153008	'BICDL1'	mRNA	-6.51531275558527	0.0070479612335802
100153054	'GRIN3A'	mRNA	-6.13820430707	0.0249702247828065
100153065	'DPM3'	mRNA	-1.0755015071885	0.013669710974863
100153175	'ARPC2'	mRNA	0.612092007148291	6.649820630598E-4
100153260	'APOOL'	mRNA	0.935002713691405	0.0050578398831323
100153306	'MAP2'	mRNA	-1.02372866190487	0.0265014684491356
100153365	'CD83'	mRNA	1.08314511328795	0.0101628922227802
100153442	'SMPDL3A'	mRNA	1.18460294848058	0.0088053120535409
100153445	'WNT7A'	mRNA	-6.68387163868154	0.0127288552615738
100153480	'SNRPD3'	mRNA	0.617039076318037	0.0354497728873426
100153516	'BAZ2A'	mRNA	-1.19738639096961	1.053456420483E-4
100153581	'NUP153'	mRNA	-1.16271431700296	0.0213487788981886
100153630	'CSRP2'	mRNA	0.983513050093396	0.0035720881961429
100153765	'MEDAG'	mRNA	-6.27579093235973	2.98532927392E-4
100153801	'NGEF'	mRNA	-4.84488786164819	0.0415913086681417
100153841	'DERA'	mRNA	0.827302179899207	0.0278256813525142
100153847	'ASXL1'	mRNA	-1.45918220432228	0.0049296888307346
100153902	'ISG12(A)'	mRNA	0.644436978641621	0.0187030965319351
100153922	'TCF7L2'	mRNA	-0.799350600196522	0.0334446387424689
100153977	'GCLM'	mRNA	-1.03930881980618	0.0472197486207252
100154094	'DENND4C'	mRNA	-1.06639963573175	0.0313945359005681
100154130	'NDUFB9'	mRNA	0.660579257739327	0.0010885717262284
100154213	'USP40'	mRNA	-1.1004974032159	0.0249702247828065
100154232	'GGH'	mRNA	0.833839059321711	0.0492278444624842
100154273	'SNAPIN'	mRNA	0.876400030079005	0.026037892734583
100154318	'SSR2'	mRNA	0.683609590299914	0.0123873944509309
100154364	'SLC38A1'	mRNA	-1.23532493210372	0.0075988150736871
100154379	'ATP6V1G1'	mRNA	0.712814046745941	0.0135201371180753
100154394	'ROMO1'	mRNA	-0.927620911739144	3.92991112122E-4
100154395	'NOV'	mRNA	0.745336420158848	0.0346737893591604
100154456	'RPL8'	mRNA	0.95141276368124	8.90985736957472E-8
100154490	'MPST'	mRNA	-6.04927530550522	0.0280054127485233
100154518	'ARPC3'	mRNA	0.743948031030944	0.0072449623398849
100154531	'ZSCAN9'	mRNA	-5.88728646600658	0.046677854592213
100154639	'PBX1'	mRNA	-2.96808373972266	0.0247599711517988
100154665	'EMC3'	mRNA	0.558700631093004	0.0111122608843051
100154707	'RAB13'	mRNA	0.980676776303185	8.04482156448946E-7
100154721	'ADIRF'	mRNA	-5.57272554170391	0.0019570902189225
100154744	'GLRX5'	mRNA	0.738702879683063	0.0177832800997855
100154750	'NACA'	mRNA	0.871633442960468	8.84182228026065E-5
100154765	'ADCK1'	mRNA	-2.45530978488991	7.61690862733E-4
100154766	'PKN2'	mRNA	-0.879008593710387	0.0396810885381222
100154770	'IER3'	mRNA	-0.91950627321821	0.0228115978585533
100154776	'PGAM1'	mRNA	0.749536787227457	0.0113881196306631
100154817	'ATP5F1'	mRNA	0.528218736295875	0.0319910777173926
100154859	'VPS28'	mRNA	0.852844468577452	7.61690862733E-4
100154890	'TTC7B'	mRNA	-1.06561260386214	0.0278256813525142
100154895	'TAL2'	mRNA	-6.8456323839422	0.0406622577773705
100154920	'EEF1B2'	mRNA	0.907034676830136	1.20290680837905E-6
100154970	'MAB21L3'	mRNA	-1.89256670110013	0.0393619056272023
100155024	'DPY19L4'	mRNA	-0.976677488738153	0.0429016673918883
100155076	'MED21'	mRNA	0.870399726849485	1.049250297381E-4
100155089	'FAM25A'	mRNA	-5.43599545675849	0.0243961861917106
100155112	'SLC25A44'	mRNA	-0.882156481014361	0.0293865266900021
100155190	'ZFP64'	mRNA	-1.07948065223957	0.0307753680140691
100155219	'TMED3'	mRNA	1.15055890088933	2.80151940397906E-5
100155343	'MKRN3'	mRNA	-6.01125401960121	0.0296421714201437
100155348	'BRI3BP'	mRNA	-3.52742976406705	0.0075988150736871
100155351	'C17H20orf24'	mRNA	0.614080143465348	0.0079326879148768
100155388	'ADAL'	mRNA	-2.39845600346743	0.035549440783464
100155390	'SNX5'	mRNA	0.70695069278436	0.0330971236580875
100155420	'SNU13'	mRNA	0.717989297438925	0.0058300859621692
100155444	'RPS10'	mRNA	0.514203019320193	0.020128466009538
100155467	'IFIT2'	mRNA	-1.57670595016528	2.54185975337306E-5
100155484	'SARS'	mRNA	0.799683125766159	0.0124774793941806
100155502	'GON4L'	mRNA	-1.15058576953781	0.0075592762099641
100155568	'MRPL40'	mRNA	0.647926346390095	0.0073555755188202
100155634	'ZNF605'	mRNA	-1.61443081439235	0.0272968181418598
100155644	'PHIP'	mRNA	-0.755839503659132	0.0303325527072861
100155673	'RCCD1'	mRNA	-5.22089565006497	0.0410700575492554
100155714	'PLGRKT'	mRNA	0.869107619403945	0.0291241384731892
100155781	'CINP'	mRNA	0.754414316243725	7.246138318425E-4
100155829	'GIGYF2'	mRNA	-0.919210516345141	0.0049534424170955
100155832	'CEP290'	mRNA	-1.2541118774994	0.0212214882379568
100155883	'NANS'	mRNA	0.862519673865436	0.0113914087670356
100155884	'RERG'	mRNA	-7.83165539483333	7.44953581301316E-5
100155891	'LIG4'	mRNA	-1.47238476699039	0.0070465150240159
100155895	'ARRDC4'	mRNA	1.0736634331422	0.0016064451497249
100155900	'TSC22D1'	mRNA	0.627121685221538	0.0341045730413608
100155917	'FANCM'	mRNA	-4.31909316762868	0.006696555028501
100155929	'CD63'	mRNA	0.547156881714502	0.0078639572059671
100156014	'IL17RB'	mRNA	-6.89806876319698	0.0047932696605525
100156043	'CIB2'	mRNA	0.889493727306479	0.003287252095492
100156112	'ATP6V1E1'	mRNA	0.502134798338513	0.0278256813525142
100156181	'PTPRB'	mRNA	-1.7458801961766	0.0089649644302289
100156204	'PDIA3'	mRNA	0.699003573284351	0.0479524940118404
100156226	'EP300'	mRNA	-0.999517692257559	0.0039925110874077
100156358	'S100A4'	mRNA	-2.31604601570666	1.98715522214136E-6
100156363	'MRPL24'	mRNA	0.539102785161134	0.0410700575492554
100156379	'PRKDC'	mRNA	-1.70903854023712	0.0072344680757624
100156430	'SLC6A17'	mRNA	-1.35228497757196	0.0101700655535656
100156458	'GHITM'	mRNA	0.770041027117767	3.582569912771E-4
100156510	'MLXIP'	mRNA	-2.16457740472624	0.029959528389826
100156666	'RBP1'	mRNA	1.48035954186141	0.0306515298871734
100156681	'ATP6V1D'	mRNA	0.700984165297902	0.0016064451497249
100156733	'CHD8'	mRNA	-0.964706374374478	0.0472197486207252
100156765	'COPZ1'	mRNA	0.680579099236676	0.0222377510510408
100156799	'COX17'	mRNA	-1.32474803204337	0.0019570902189225
100156809	'PTDSS1'	mRNA	0.669179070947332	0.0105491627302394
100156877	'HIPK1'	mRNA	-0.791049288053583	0.0458783840364936
100156879	'LOC100156879'	mRNA	0.721815182260146	0.0029540281630008
100156915	'ZNF7'	mRNA	-1.15663152439608	0.0209861716070996
100156922	'MAT1A'	mRNA	-4.72875708703898	0.0458466788023859
100156927	'ECHS1'	mRNA	0.970296861809421	1.02535396228888E-5
100156949	'MELTF'	mRNA	-3.02226657767112	0.0209861716070996
100156980	'MGA'	mRNA	-1.2940762243384	0.0376620900231567
100157034	'SEPT3'	mRNA	-6.6699357011795	0.003242507364902
100157069	'SLC4A11'	mRNA	-7.31615930733821	6.573489600452E-4
100157196	'CSNK1G1'	mRNA	-0.833340081916543	0.0113429203490715
100157214	'ADGRG2'	mRNA	-5.95300252048122	0.0331701364186513
100157219	'ARNT2'	mRNA	-1.76716558086503	0.0067402198254113
100157237	'GNAT1'	mRNA	6.964790237442	1.007476432277E-4
100157243	'CSTF2T'	mRNA	-1.14202733709016	0.021833316281583
100157391	'LOC100157391'	mRNA	0.626111335092323	0.0183460336456835
100157478	'BCCIP'	mRNA	0.60397600615928	0.0474682677653795
100157517	'PTPA'	mRNA	0.519915518766413	0.0345534339067165
100157553	'TTC5'	mRNA	-1.09603575406692	0.0492401855690786
100157582	'TPI1'	mRNA	1.16377796530935	5.536543866779E-4
100157642	'THBD'	mRNA	-6.44902803511643	4.181204031672E-4
100157660	'SH3GL3'	mRNA	0.780040323929475	0.01519032455462
100157692	'UFC1'	mRNA	0.655098023648107	0.001024552518276
100157715	'DPH5'	mRNA	0.887794299508035	0.0065497592784005
100157741	'TSPAN6'	mRNA	0.711112120780623	0.0408699035198156
100157760	'MYL9'	mRNA	0.597561133246783	0.043783754766338
100157773	'DYNLL1'	mRNA	0.600157707837711	0.0267872908466476
100157774	'SLC25A27'	mRNA	-1.55281342512863	0.0491817559619101
100157847	'ZBTB2'	mRNA	-1.52138087346224	0.0040537666155652
100157865	'TSPAN3'	mRNA	0.506603760204035	0.0402097667022737
100157957	'E2F5'	mRNA	1.6408114219578	0.0204021625396094
100157971	'MRPL52'	mRNA	-0.90106502050677	0.0199037442875624
100157989	'FBXO21'	mRNA	-0.823478290638653	0.008885955697364
100158002	'RIDA'	mRNA	0.870131930979923	0.0280054127485233
100158093	'KHNYN'	mRNA	-1.17476713504913	0.0479471370563517
100158126	'ZNF462'	mRNA	-1.56429120403583	0.010234505999569
100158166	'RFLNA'	mRNA	1.33125843503866	0.0117802815698326
100158214	'FLRT3'	mRNA	-1.65435416570267	9.269352166689E-4
100169702	'PROX1'	mRNA	-4.3857352054838	0.0439491855859592
100190899	'USP7'	mRNA	-1.18012021686693	0.0050911406101457
100192435	'ERO1A'	mRNA	0.955191115255541	0.0492278444624842
100192438	'NCK1'	mRNA	0.789123042096053	0.0023999653767805
100217392	'LGALS13'	mRNA	-3.70142386313324	0.0410700575492554
100233193	'MGLL'	mRNA	-1.44777504854772	0.0300997395789258
100240721	'CYTH2'	mRNA	0.607799869369331	0.0467346064484352
100240743	'DDIT3'	mRNA	1.09395383546601	0.0136940253837821
100286877	'PRMT1'	mRNA	0.513359344963051	0.048176452059044
100312965	'CNBP'	mRNA	0.500538918864486	0.0209861716070996
100312979	'PIGC'	mRNA	0.640249696017617	0.0189224448953717
100316849	'ZFP36'	mRNA	1.66136236951171	1.51062626338326E-11
100316854	'PSPH'	mRNA	1.32228514022567	0.0023872831959692
100316855	'B4GALT7'	mRNA	0.81363101488245	0.0077712266369132
100337656	'ZBTB38'	mRNA	-1.43185200133075	7.488068451061E-4
100337671	'RASGEF1B'	mRNA	2.39165239384658	1.166529528539E-4
100415810	'SPATA6'	mRNA	-1.08181092013061	0.0458783840364936
100415928	'GLA'	mRNA	-1.03304795225939	0.041688844206101
100462752	'GABARAP'	mRNA	0.584620692997255	0.0019606531976862
100462758	'WIPI1'	mRNA	1.00363442115806	0.012752621610135
100499509	'AGO3'	mRNA	-0.950787944505885	0.0017429454832404
100499567	'HES1'	mRNA	2.29570739190291	2.98532927392E-4
100510924	'HSPA14'	mRNA	0.706221541278807	0.0255869418938646
100510948	'NDUFS3'	mRNA	0.50548594083843	0.0363909225446453
100510985	'DOCK5'	mRNA	-1.98198678693529	0.0027615534688734
100510996	'FAM199X'	mRNA	-0.888267619466891	0.017902649382613
100511000	'MUS81'	mRNA	-0.970183584424233	0.0357689544086214
100511011	'SRRM2'	mRNA	-0.867662499569977	2.40146184799161E-5
100511022	'MRPL20'	mRNA	0.492701563340734	0.0424983133543581
100511026	'GAB1'	mRNA	-0.966958542461583	0.015555471364396
100511095	'IER5'	mRNA	0.914517143294701	0.0029228100087495
100511241	'POLR2L'	mRNA	-1.01894238828242	0.0118122678922035
100511242	'TMEM134'	mRNA	0.944678358011967	0.0064405855568988
100511313	'PPIC'	mRNA	0.597274762445873	0.0440127184462239
100511318	'ACSM5'	mRNA	-1.1434631811777	0.0394495528875389
100511376	'LOC100511376'	mRNA	-0.870279474591046	0.047759548295657
100511396	'ATG16L2'	mRNA	1.26719698886204	0.0251436635770747
100511418	'ERBIN'	mRNA	-1.01974546576459	0.0429107728846864
100511614	'ARHGAP36'	mRNA	-6.59481724223574	0.0072449623398849
100511662	'BARD1'	mRNA	-1.35813608634181	0.0410700575492554
100511744	'ARAP3'	mRNA	-1.32231540246055	0.0109417841568114
100511783	'GLRX3'	mRNA	0.625200483857275	0.0482127335750945
100511890	'HSPA8'	mRNA	0.837302921911309	1.014125665745E-4
100511953	'B3GNTL1'	mRNA	1.22614671536951	0.0358716875346237
100512066	'PHF14'	mRNA	-1.28633053670162	0.0092190878056447
100512083	'NEDD4L'	mRNA	-1.35421078125373	0.0474682677653795
100512087	'RTN3'	mRNA	0.672304378418452	0.0365984643423106
100512161	'CNNM3'	mRNA	-1.06916401850632	0.0452623122336135
100512193	'YEATS2'	mRNA	-1.17501494687478	0.0410700575492554
100512227	'NHLH1'	mRNA	-5.23242679409108	0.0430341212856934
100512242	'MGAT4D'	mRNA	-1.94190483876064	0.035965277885059
100512302	'HABP4'	mRNA	1.07801852316921	0.0067402198254113
100512320	'NAA20'	mRNA	0.652646088222238	0.001316721850742
100512335	'PRELID1'	mRNA	0.758243518316995	0.0067150576252947
100512373	'TMEM163'	mRNA	-6.25639384565298	0.0289909175119682
100512405	'GCC2'	mRNA	-1.01896128115596	0.0041745094722123
100512413	'ZNF641'	mRNA	-5.85152393278781	0.0077916949482775
100512473	'TPRG1L'	mRNA	0.638332417574936	0.0166290343022439
100512476	'PRDX1'	mRNA	0.59704996023668	8.572342819478E-4
100512496	'RASD1'	mRNA	1.97339723908748	2.23405188518357E-5
100512521	'PRDX2'	mRNA	0.664302550403244	0.0126744448127628
100512566	'SNED1'	mRNA	-3.32801642156477	0.0021492597476466
100512657	'WIF1'	mRNA	-6.45330992690843	0.0072690908336931
100512681	'MED9'	mRNA	0.742500009466966	0.0179573211396375
100512716	'SLC6A12'	mRNA	-9.52347472963476	0.0049791309980059
100512743	'ICA1L'	mRNA	-1.48334275815108	0.0205895962687604
100512827	'PIN1'	mRNA	0.711148471532409	0.0075820083118335
100512854	'NFX1'	mRNA	-1.27338560975923	0.0277201271657247
100512949	'WNT9A'	mRNA	-5.51663432598921	0.0204021625396094
100512981	'SCIN'	mRNA	-6.92309727590568	0.0021806881841976
100512989	'VEPH1'	mRNA	0.761581755872493	0.0300639435988831
100513004	'UBL5'	mRNA	-0.729987441702287	0.0192461689550613
100513008	'MRPL53'	mRNA	0.700572937732926	0.0311407164974125
100513100	'LDB2'	mRNA	-5.93386368840507	0.0348408565365847
100513154	'WDR87'	mRNA	-6.15212072040922	0.0243961861917106
100513194	'SPAG8'	mRNA	-1.33242145281442	0.0276457267549811
100513228	'BAIAP2'	mRNA	0.931970305958201	0.0055527069007993
100513307	'DHRS11'	mRNA	0.644442619782887	0.0241466969880667
100513343	'CDKN2AIPNL'	mRNA	0.663524774844285	0.0480274278623709
100513442	'MFF'	mRNA	0.689912872857138	0.0103618387007516
100513447	'TRAPPC2'	mRNA	0.681639161169668	0.0478057633689055
100513473	'ZNF181'	mRNA	-3.40941177973122	4.181204031672E-4
100513527	'UBE2B'	mRNA	0.839812748778444	0.0157328455823419
100513556	'CAVIN3'	mRNA	0.759757259640878	0.0016665472901742
100513620	'RAB37'	mRNA	-6.56166794861268	0.0054195621904891
100513628	'GTF2E2'	mRNA	0.588324260507833	0.041774276654088
100513629	'ATP5G3'	mRNA	0.534425506503561	0.0066307076376141
100513720	'GUK1'	mRNA	0.826646128424175	1.971009123178E-4
100513790	'MEMO1'	mRNA	0.737518094321247	0.0019552310109438
100513863	'LOC100513863'	mRNA	0.959610321420541	0.0024822086221284
100513895	'NDUFB2'	mRNA	-0.747129833331671	0.0107215427363168
100513899	'ZDHHC15'	mRNA	-1.33637076184664	0.032211589879851
100513964	'YKT6'	mRNA	0.803015381972848	0.0013274331733941
100513975	'MARCH2'	mRNA	0.68813971930055	0.0224383679695417
100513981	'SYT17'	mRNA	-6.37330244667833	0.0097947558764737
100513997	'FOXRED1'	mRNA	-1.58264938866992	0.0226801995636206
100514045	'ZFHX4'	mRNA	-2.4043124235854	5.67589461932724E-5
100514123	'SRI'	mRNA	0.65312019816505	0.0272968181418598
100514201	'FRMD1'	mRNA	-7.69965773170459	5.815384079593E-4
100514210	'TALDO1'	mRNA	0.843971552609607	7.546929654061E-4
100514239	'UROD'	mRNA	1.09390459072237	0.0053140634752919
100514259	'MANBAL'	mRNA	0.786815673279503	0.0405600544280077
100514266	'RPL10L'	mRNA	2.67920521923315	0.032648727449234
100514291	'SIPA1L3'	mRNA	-1.77435047773496	6.409516630936E-4
100514355	'PAAF1'	mRNA	0.865691553696046	0.0405600544280077
100514408	'AP2S1'	mRNA	0.741530031421144	0.0019852726569504
100514523	'KDELR3'	mRNA	0.932870828136348	0.0024174788895089
100514568	'TMEM38A'	mRNA	0.834368654761413	0.0412733401808334
100514612	'BRAF'	mRNA	-0.904889937591844	0.0314937958394025
100514648	'WFDC1'	mRNA	1.27577400212713	9.708568947382E-4
100514805	'KMT2C'	mRNA	-1.06150423365492	0.0031909043677309
100514824	'BTF3'	mRNA	0.725873522284954	0.0033278675672162
100514844	'YIF1B'	mRNA	0.995540051064701	0.014771648010463
100514852	'STXBP6'	mRNA	-1.49569121291136	0.0090461675142644
100514864	'BZW2'	mRNA	0.644863471495585	0.0021049908464912
100514873	'BHLHE40'	mRNA	0.812812030190946	0.0347733908399503
100514993	'LMBRD2'	mRNA	-0.841902272346645	0.044403072828393
100514997	'DENND2A'	mRNA	-1.65017844818984	0.0246518397335772
100515030	'C6H19orf33'	mRNA	-1.37952954253407	0.0188760585490752
100515085	'VWA5B1'	mRNA	-6.01316522447717	8.222476581077E-4
100515136	'ASXL2'	mRNA	-1.11702755065988	0.0330882385493521
100515232	'ERCC6L2'	mRNA	-1.13801003659681	0.0381895748013702
100515233	'TANC2'	mRNA	-0.949104662718936	0.0280054127485233
100515280	'GLRA3'	mRNA	-1.3236915038709	0.033760791446927
100515346	'ACKR3'	mRNA	1.59775071298484	4.35610833394664E-7
100515390	'WARS'	mRNA	0.817878254842566	0.0064405855568988
100515422	'MFSD4B'	mRNA	-1.26875287609349	0.0326742236755083
100515483	'PSMD8'	mRNA	0.634133945219379	3.632815857405E-4
100515511	'DAW1'	mRNA	1.61287993890602	0.0129202747931485
100515580	'ARL8B'	mRNA	0.490175872586626	0.0431755546305714
100515610	'CHD4'	mRNA	-0.666763608727424	0.0171252288405809
100515656	'C1D'	mRNA	0.856206340473958	0.0387727104240559
100515666	'HES2'	mRNA	-4.44792997378803	0.0011258914157489
100515732	'CIC'	mRNA	-1.39538805193019	2.381518186243E-4
100515739	'C8H4orf48'	mRNA	-0.850693171345605	0.0431905656212894
100515801	'MAP10'	mRNA	-3.51342763245838	0.0093480124396336
100516039	'LOC100516039'	mRNA	-3.32168406713112	0.0479345432595853
100516050	'RHEB'	mRNA	0.600706506310613	0.0163808485966181
100516065	'EDIL3'	mRNA	-1.7261571521351	0.0368620428626835
100516085	'LOC100516085'	mRNA	-4.13646025207439	0.0364320297672928
100516137	'SMIM10L1'	mRNA	0.665502998881634	0.0400823251160508
100516188	'LAPTM4A'	mRNA	0.655148953686055	0.0168327016960577
100516273	'C6H1orf123'	mRNA	0.562999304733804	0.046677854592213
100516352	'TUBB4B'	mRNA	0.953389724361855	0.0049296888307346
100516387	'TSEN15'	mRNA	0.883505883378356	0.0206498544686836
100516440	'B4GALNT1'	mRNA	-2.80195825695111	0.0422653994435011
100516461	'MIEN1'	mRNA	0.688533749279503	0.0254806803097016
100516484	'RCN1'	mRNA	1.24759274502471	0.0077348321063887
100516527	'LOC100516527'	mRNA	1.07087553314126	4.31858339001127E-6
100516558	'RRAS'	mRNA	0.919557139837348	0.0010180095373948
100516606	'LOC100516606'	mRNA	0.965991520415683	8.382567742277E-4
100516623	'RAB2B'	mRNA	0.613459972918465	0.0431905656212894
100516737	'NFAT5'	mRNA	-0.983509132008319	0.0105491627302394
100516779	'PSMA1'	mRNA	0.688096283221177	0.0069025058120737
100516800	'PYCR3'	mRNA	0.596559514924498	0.0182560039330536
100516861	'RPS8'	mRNA	0.671861974838325	0.0289980047544894
100516956	'EIF3G'	mRNA	0.520094609364451	0.0178511871237883
100516960	'SLC12A2'	mRNA	-1.25540241560105	0.0135493603289298
100517019	'JAZF1'	mRNA	1.15721627547013	0.033760791446927
100517032	'IFT27'	mRNA	0.942120129254711	0.01147745236779
100517048	'FDXACB1'	mRNA	-6.43553155481531	8.382567742277E-4
100517073	'MAMLD1'	mRNA	-3.85163993634801	0.012752621610135
100517077	'MKNK2'	mRNA	0.820082177687873	0.0121149732318706
100517098	'EIF3K'	mRNA	0.76669176710948	1.971009123178E-4
100517106	'PLA2G12A'	mRNA	0.802645124156068	0.0010663552054449
100517165	'RPS5'	mRNA	0.899814056937185	1.91644885262291E-7
100517166	'LOC100517166'	mRNA	0.659810760315469	0.0106163576722103
100517170	'MAX'	mRNA	0.687901169720587	0.0326784681474034
100517268	'SV2C'	mRNA	3.57071648947347	0.0204021625396094
100517321	'TSC22D3'	mRNA	1.04132530507328	0.0059567923565548
100517403	'BBC3'	mRNA	1.74302076009933	3.957144631806E-4
100517442	'HUWE1'	mRNA	-0.891890299447526	0.0233071380826889
100517454	'ZNF554'	mRNA	-3.57443184103409	0.0146370663665871
100517573	'TMEM258'	mRNA	-0.763883127656847	6.623889510739E-4
100517646	'POLE4'	mRNA	0.764755354840038	0.0105336443624706
100517665	'OSTC'	mRNA	1.03470520291208	1.31133341704826E-5
100517703	'SNRNP25'	mRNA	0.835068119441939	0.0247389610253114
100517744	'PRPS1'	mRNA	0.564973969771523	0.0232366870357505
100517751	'LOC100517751'	mRNA	-1.44216784613445	0.0032792140574116
100517796	'TAB3'	mRNA	-2.20844174875621	0.013622902854314
100517815	'PSMD13'	mRNA	0.572880595194849	0.0216250545988484
100517817	'GSPT1'	mRNA	-0.855868463307843	0.0311407164974125
100517829	'GP6'	mRNA	-5.81702697511768	0.0478505984631254
100517862	'UBE2F'	mRNA	0.587374168139419	0.0438272719058095
100517879	'MLLT1'	mRNA	-1.27720391492915	0.0158032036576503
100517915	'GOLIM4'	mRNA	-1.04045394246309	0.0402097667022737
100518030	'SYPL1'	mRNA	0.899325371298163	0.0412733401808334
100518125	'YBX3'	mRNA	0.726826376491428	0.0049296888307346
100518227	'MAFB'	mRNA	2.35328797337757	2.333855770847E-4
100518228	'ZSWIM1'	mRNA	1.4042475293389	0.0304722400691466
100518276	'RIPK4'	mRNA	-6.22282076653679	0.0199037442875624
100518293	'LRP4'	mRNA	-3.5550901962008	0.0061313970416805
100518545	'CHCHD2'	mRNA	0.673269444625219	4.162965088177E-4
100518558	'ISOC2'	mRNA	0.802156495404967	0.0477739483428216
100518689	'C12H17orf49'	mRNA	0.904070858845628	0.015358076736191
100518742	'CREBZF'	mRNA	-0.952596197776615	0.0184591126480978
100518811	'ATP6V1F'	mRNA	0.531462946074139	0.0067446094615841
100518839	'WWOX'	mRNA	-1.20657610125463	0.0258761160334945
100518853	'TTC12'	mRNA	-1.71401786219285	0.0159007043112127
100518904	'TTC31'	mRNA	-2.23981660178655	0.0080197326490776
100519062	'MAP1B'	mRNA	-0.776345554344252	0.0137783198777547
100519130	'LOC100519130'	mRNA	-6.0754079096193	0.0306515298871734
100519188	'IFT22'	mRNA	1.13149706769544	0.0176055922497366
100519199	'TEX46'	mRNA	7.14165482945037	0.032211589879851
100519275	'CSRNP1'	mRNA	1.65920145931507	1.13198424037036E-5
100519285	'WDR76'	mRNA	-3.47993443495457	0.0491612062017331
100519390	'PARP9'	mRNA	-1.20041150341306	0.0055307275456151
100519412	'ECSIT'	mRNA	0.821588679962388	0.0045481324451837
100519467	'TMEM216'	mRNA	-1.12467109706521	0.0342718850129407
100519555	'ARHGAP42'	mRNA	-1.0002468869763	1.166529528539E-4
100519566	'DCAF1'	mRNA	-0.850483001289818	0.026898010363594
100519691	'GPX8'	mRNA	0.589367128201192	0.032815157302122
100519699	'CTNND1'	mRNA	-0.669262316205591	0.0101050023640425
100519796	'COPZ2'	mRNA	1.1040731938543	6.573489600452E-4
100519830	'ANAPC1'	mRNA	-1.1388320103801	0.0459188326178638
100519842	'UBE2N'	mRNA	0.652703615416786	0.0311407164974125
100520004	'CTSF'	mRNA	1.01089293479378	0.043783754766338
100520019	'RHOC'	mRNA	0.700617147073231	0.002576632797602
100520139	'ZNF8'	mRNA	-1.38557407146581	0.0323500388932132
100520160	'CNR1'	mRNA	-1.20140751925879	0.0095137138266144
100520210	'C1QTNF5'	mRNA	0.850558678155976	0.0430341212856934
100520257	'CHMP4A'	mRNA	0.708528058659962	0.019326121566853
100520269	'TMEM98'	mRNA	0.510403375964401	0.0344454039123662
100520297	'BUD31'	mRNA	0.65778704460482	0.0027615534688734
100520312	'NDUFA3'	mRNA	-1.34407528532622	2.2408330600345E-7
100520320	'DIXDC1'	mRNA	-2.55876871359159	0.0248057460482061
100520452	'LOC100520452'	mRNA	-0.925576878440872	0.0347213423110332
100520470	'MAP1A'	mRNA	-0.677536599819366	0.0084611653908673
100520501	'ANKRD17'	mRNA	-1.06373168339705	2.52836287076983E-5
100520507	'TPR'	mRNA	-0.68898993900069	0.0063893431510179
100520594	'ZBTB7C'	mRNA	-7.93431231196939	1.24362423857628E-5
100520667	'ACTG2'	mRNA	0.940129623512773	0.0111122608843051
100520674	'KIF21A'	mRNA	-1.31705937596463	0.0415913086681417
100520688	'ASPM'	mRNA	-2.81391979546299	0.0349305896186516
100520726	'EGR1'	mRNA	1.70592274878002	0.0026577859791218
100520745	'ARHGAP28'	mRNA	-1.23841357352657	0.0100609232324005
100520774	'BCAP31'	mRNA	0.555298148044871	0.0248003080677611
100520801	'FBF1'	mRNA	-1.9767649095641	0.0280415015338032
100520866	'USMG5'	mRNA	-0.764802671775896	0.0132440744496262
100521082	'LOC100521082'	mRNA	-1.25753249537043	0.007255454567477
100521087	'TRMU'	mRNA	-1.43249984320333	0.0183460336456835
100521104	'KIAA1109'	mRNA	-1.52053922314331	0.032523178998266
100521146	'TNFRSF19'	mRNA	-1.59176919773571	0.0107215427363168
100521164	'THG1L'	mRNA	1.20180260976945	0.010961417454513
100521168	'CRYBG1'	mRNA	-1.41756382727236	0.0075820083118335
100521185	'ZFAND2A'	mRNA	1.78385093655175	8.02957361818024E-10
100521195	'ZNF574'	mRNA	-1.79984091836107	0.0111122608843051
100521293	'C12H17orf100'	mRNA	-1.12744554687664	0.031077079709561
100521297	'CCSAP'	mRNA	-1.82740030895473	0.0073710574510914
100521478	'NDUFA10'	mRNA	0.682521817410373	0.0055557947917037
100521499	'EIF3I'	mRNA	0.71129661851107	0.0495028628711771
100521540	'KLC2'	mRNA	-0.819994244212212	0.0313945359005681
100521561	'CMPK1'	mRNA	0.650202601973174	0.034119902744309
100521597	'PAQR5'	mRNA	-4.47278506771446	0.0400257728114169
100521620	'ADHFE1'	mRNA	-6.93142522630016	9.895608623851E-4
100521661	'SUPT7L'	mRNA	-1.22464776246512	0.0232366870357505
100521680	'LOC100521680'	mRNA	0.945828534837526	1.14143199716349E-6
100521701	'GTF2A2'	mRNA	0.815920226876553	0.0023423593931122
100521783	'RBBP6'	mRNA	-0.679774457194419	0.0431905656212894
100521858	'RGS7'	mRNA	0.981319693152484	0.0072769257355494
100521866	'MRPL39'	mRNA	0.624039953599726	0.0256421608143677
100521950	'FKBP8'	mRNA	0.781694088175427	0.0171472948842849
100521956	'CYSTM1'	mRNA	0.627223617466182	0.0059854351706141
100521982	'ANXA5'	mRNA	0.611145023482642	0.0176055922497366
100522109	'ELMO1'	mRNA	-1.44031880152629	0.0147046713347262
100522176	'SRP14'	mRNA	0.470390956827226	0.0330882385493521
100522306	'PDE8B'	mRNA	-6.30738271052303	0.0025917719418134
100522380	'DTD2'	mRNA	0.910887407748714	0.0311407164974125
100522432	'REEP1'	mRNA	-1.8010375564223	0.032211589879851
100522484	'C3H7orf50'	mRNA	0.953606657874502	0.0254806803097016
100522551	'LOC100522551'	mRNA	-3.97113286319496	0.0027623134297713
100522629	'REXO2'	mRNA	0.495163348669778	0.0486630760460196
100522759	'COMMD2'	mRNA	0.741140841951864	0.0477493192909986
100522801	'EIF3H'	mRNA	0.915055727207386	5.882928886168E-6
100522855	'HK3'	mRNA	-2.96827804815933	0.0414630633228538
100522877	'DOCK7'	mRNA	-0.913001947665174	0.0260983937125629
100522899	'BRK1'	mRNA	0.788219519756809	2.88924220768863E-5
100522924	'VKORC1'	mRNA	0.710501068486086	5.911775301562E-4
100522925	'TEX261'	mRNA	0.751653554741768	0.0043818961573868
100522927	'CGREF1'	mRNA	1.5254384911789	4.761758639898E-4
100522951	'NGLY1'	mRNA	0.685310342211361	0.0417273662745794
100523027	'MYO1H'	mRNA	-3.86314753127084	0.0243961861917106
100523095	'TMEM177'	mRNA	-6.57074464736975	0.0045383295566461
100523126	'DFFA'	mRNA	0.850702524280091	0.0023714681795243
100523160	'DCX'	mRNA	-5.91194512039475	0.0075820083118335
100523163	'HDAC9'	mRNA	-1.28419982655575	0.0218204602536333
100523186	'PLEKHA5'	mRNA	-1.23325202634102	0.0232366870357505
100523188	'TMEM208'	mRNA	0.636596820502564	0.030892853196802
100523300	'SSR4'	mRNA	0.815088199943253	0.0055527069007993
100523324	'ARHGEF12'	mRNA	-1.00384681918573	0.0469520356278729
100523358	'JUNB'	mRNA	0.642368142092634	0.0406622577773705
100523423	'ATP5D'	mRNA	0.593222117420522	0.0441646810898824
100523447	'TM2D1'	mRNA	0.944541401707114	0.0019312017495072
100523532	'ST6GALNAC6'	mRNA	0.907852407493369	0.028802101261156
100523587	'CD248'	mRNA	-4.13282428988158	0.0191668247740243
100523723	'EEF2K'	mRNA	-0.935544231790044	0.0080883961257414
100523729	'NAGK'	mRNA	0.566264030635299	0.0252726670987558
100523751	'NDUFB5'	mRNA	0.833100199142745	0.001734750936483
100523775	'LYPD8'	mRNA	-7.44949201253749	0.0019811562608106
100523862	'RAB5C'	mRNA	0.701670036976794	0.0321485336848173
100524137	'SOWAHA'	mRNA	-6.01338629979116	0.0439491855859592
100524182	'SLC9A7'	mRNA	-7.98219873004213	5.2122651761136E-6
100524194	'MRPL28'	mRNA	0.608452454945334	0.0043264782968467
100524227	'CALD1'	mRNA	0.552434956169762	0.012364805860549
100524238	'TSG101'	mRNA	0.637393851133128	0.021864381702633
100524239	'LOC100524239'	mRNA	-0.733611275429079	0.0142921753931023
100524328	'B3GNT6'	mRNA	-1.50117087571359	0.033760791446927
100524350	'PHACTR2'	mRNA	-1.05417324548919	0.0095298060351952
100524456	'GGACT'	mRNA	0.937824207656381	0.0107689771348217
100524500	'HMGN2'	mRNA	0.883658914506839	0.0014671396073482
100524551	'BCL7C'	mRNA	0.784712164506633	0.0039798265303962
100524666	'ABHD17A'	mRNA	0.608250143226534	0.0367232530400907
100524695	'SLC39A8'	mRNA	-6.6595570777402	0.0105925090008296
100524745	'TRAPPC2L'	mRNA	0.810114495103092	0.0019852726569504
100524807	'SLC5A8'	mRNA	-1.3104977436282	0.0444036899307895
100524902	'TAMM41'	mRNA	0.787003247395565	0.0222757795373921
100524908	'DARS'	mRNA	0.704384024305912	0.0178511871237883
100524951	'ACOD1'	mRNA	-5.54764019719495	0.032081083118941
100524974	'TRIM44'	mRNA	-0.948125326374992	0.0347931372081065
100525104	'REL'	mRNA	-1.05520840478884	0.030892853196802
100525334	'MPG'	mRNA	0.908085533718951	0.013669710974863
100525557	'FIBP'	mRNA	0.743873386509581	0.0278256813525142
100525607	'NGFR'	mRNA	-5.91047508593921	0.01205509405387
100525632	'COPE'	mRNA	0.513951153639785	0.0170452319852037
100525640	'ANKRD39'	mRNA	0.824134635319634	0.0024622636801721
100525644	'SLC38A2'	mRNA	-0.713258930427878	0.0183460336456835
100525660	'WSB1'	mRNA	0.552491030889865	0.0171182422429959
100525691	'NCAPH'	mRNA	-6.21675415956767	0.0224891951471918
100525792	'GABRP'	mRNA	-1.20031652246366	0.0410700575492554
100525891	'EIF4E3'	mRNA	1.4831447347155	0.0095298060351952
100525921	'EPS8'	mRNA	-0.728752613638323	0.0251436635770747
100525942	'NENF'	mRNA	0.897260524712722	9.337429578082E-4
100526065	'SESN3'	mRNA	-1.22710404187031	0.0059854351706141
100526072	'SCPEP1'	mRNA	0.711813454599394	0.0290127350479518
100526101	'FAM173A'	mRNA	0.733288192638868	0.0037114013092624
100526136	'NF1'	mRNA	-0.634051349200978	0.0405600544280077
100526169	'PKP2'	mRNA	-0.951427636119451	4.82407471723267E-5
100526216	'SHARPIN'	mRNA	0.757758928884306	0.0280054127485233
100529254	'EIF4EBP3'	mRNA	1.02939332150243	0.0034681448378375
100532728	'TMEM50B'	mRNA	0.931215162388772	0.0011676549361537
100620094	'RPL15'	mRNA	0.809458533244785	5.88010343054331E-5
100620160	'GYG1'	mRNA	0.813069323809573	0.0327365908403448
100620215	'CREBBP'	mRNA	-1.7896398434776	0.0075820083118335
100620235	'POLR2G'	mRNA	1.07622098282327	1.971009123178E-4
100620258	'THPO'	mRNA	-6.13274932698384	0.0256421608143677
100620266	'SPEN'	mRNA	-1.13912356584878	0.0071562551482785
100620276	'RPRD2'	mRNA	-1.04383132800333	0.0142921753931023
100620289	'MLF1'	mRNA	1.96492949698267	0.0097987896924942
100620337	'GGCX'	mRNA	-0.443501074237206	0.0465304120404916
100620392	'DAG1'	mRNA	-0.471799789074123	0.0458783840364936
100620398	'SEMA3A'	mRNA	-3.25602250090736	0.0048072316868158
100620420	'PSMA2'	mRNA	0.750786229710327	0.0025789663025378
100620450	'TMEM223'	mRNA	0.764181291974433	0.005109054711453
100620532	'ZNF764'	mRNA	-1.55552712463595	0.0019813498366876
100620588	'SNAP25'	mRNA	7.62036730726023	0.0018959841997051
100620609	'C6H1orf50'	mRNA	0.631151571413857	0.0402097667022737
100620677	'RBBP4'	mRNA	0.525274580613057	0.0313814925877344
100620706	'PITHD1'	mRNA	0.836038493890044	0.0011564805311094
100620708	'YBX1'	mRNA	0.820519025031425	2.60508028616258E-5
100620752	'ZNF385B'	mRNA	-7.67406617042601	8.9271575805117E-5
100620753	'PGAP1'	mRNA	-1.56655713793366	0.0072449623398849
100620823	'YPEL5'	mRNA	0.612375169307147	0.0200373746485479
100620909	'ZNF84'	mRNA	-1.37551764143327	0.0384914432223615
100620951	'PYCR1'	mRNA	0.975630358807574	0.0048054071145506
100620954	'CDC20B'	mRNA	-3.05400772082303	0.0102588416489632
100620969	'EREG'	mRNA	-2.45226785488747	7.699913790237E-4
100621044	'EIF2S2'	mRNA	0.610282419820775	0.0474949214400238
100621090	'GADD45B'	mRNA	2.17058611752911	4.3771623938259604E-21
100621126	'UPF2'	mRNA	-1.55260970936716	0.0109091655117541
100621229	'SNF8'	mRNA	0.746081799515376	0.0181214035988042
100621283	'MRPL37'	mRNA	0.774160302771842	0.0129676946738981
100621404	'UNC13B'	mRNA	-3.36873016315853	0.0479161702204015
100621502	'KCNE1'	mRNA	1.2741844892361	0.0046290867930421
100621511	'IMP4'	mRNA	0.776150368317227	0.0133114182576409
100621523	'PFN2'	mRNA	1.14636832038165	0.0019312017495072
100621563	'BOLA2B'	mRNA	-0.787280178928423	0.0277201271657247
100621574	'HIF3A'	mRNA	-1.50830859258508	0.0251436635770747
100621603	'CAGE1'	mRNA	-4.7436069484006	1.464151152704E-4
100621644	'TRNAU1AP'	mRNA	1.13691914741254	0.0137783198777547
100621685	'CAMSAP2'	mRNA	-0.805448882562147	0.0111946103412964
100621746	'RAB42'	mRNA	1.27421735209247	0.0431739425470052
100621933	'EHD3'	mRNA	-0.958070632182993	9.123393176245E-4
100621969	'PSMB1'	mRNA	0.418843937743729	0.0498838625308674
100622071	'ERCC6L'	mRNA	-4.38159431726258	0.0416894972675991
100622147	'ZC3H11A'	mRNA	-0.766547794876971	0.0023999653767805
100622302	'LIPT1'	mRNA	2.07904075368342	0.021427413481651
100622329	'PTPN3'	mRNA	-2.34180464777698	0.0246080738700292
100622365	'TSPAN31'	mRNA	0.709095797200303	0.0035464409627519
100622444	'PSMB2'	mRNA	0.577355120634452	0.0169818068993071
100622467	'FAM3A'	mRNA	0.540867066570066	0.0406622577773705
100622531	'SIAH2'	mRNA	0.888706819427042	0.0100609232324005
100622579	'HERPUD1'	mRNA	0.868222506821507	1.44378231569E-4
100622613	'RPS9'	mRNA	0.879441723154634	1.18073002969578E-5
100622618	'FAT4'	mRNA	-1.92523733417467	0.0415913086681417
100622648	'IAH1'	mRNA	0.783242645653915	0.0344959630406128
100622655	'BCAP29'	mRNA	0.754718870642668	0.0470677654945874
100622671	'BANF1'	mRNA	0.754525979054003	6.06996658777337E-5
100622715	'CFAP69'	mRNA	-1.44643245405846	0.0044968428835563
100622748	'TDRKH'	mRNA	2.22368056926601	0.0028951376988994
100622852	'MRPL9'	mRNA	0.552765609165905	0.0367514500347604
100622909	'FIS1'	mRNA	0.775016505954821	9.708568947382E-4
100622920	'OGFOD3'	mRNA	1.24706773335674	0.0480616112817075
100622980	'LOC100622980'	mRNA	-2.83434258736432	0.0052881476812112
100623006	'KMT2A'	mRNA	-0.819723727849183	0.0105336443624706
100623159	'YTHDF2'	mRNA	-0.768644987580178	0.01519032455462
100623274	'CTCF'	mRNA	-0.897801418501198	0.0359382117944333
100623310	'RRAD'	mRNA	1.65551072469312	7.1707939102304505E-9
100623323	'IPMK'	mRNA	-0.977649704449728	0.0405600544280077
100623382	'SPIRE1'	mRNA	-1.29797601297875	0.0019972268334646
100623420	'ATP2B4'	mRNA	-0.710572378924879	0.0035746847235972
100623588	'KLHL20'	mRNA	-0.866278512675118	0.030892853196802
100623654	'CCP110'	mRNA	-2.12418883641845	0.0064405855568988
100623695	'ATXN1'	mRNA	-1.3844922682406	0.0021492597476466
100623793	'C13H21orf33'	mRNA	0.773867532112563	0.0156550860676876
100623799	'GRIN3B'	mRNA	-6.30551311830919	0.012752621610135
100623873	'NDUFB10'	mRNA	0.662584987281115	0.0105336443624706
100623923	'STIP1'	mRNA	0.595665463939347	0.027649542833569
100623936	'FAM84B'	mRNA	-1.67271233650865	0.0377933562739205
100623960	'ZBED6CL'	mRNA	-2.18191309364314	0.0021569519893141
100624036	'RER1'	mRNA	0.556804481773067	0.0298617784119539
100624086	'LOC100624086'	mRNA	20.9058761899997	5.0818135500457294E-11
100624103	'TMEM62'	mRNA	1.64536863410172	0.0020750546496131
100624116	'RPA3'	mRNA	1.00541062773022	0.0111147093039041
100624139	'UBE2G2'	mRNA	0.601693023763281	0.0150712791399188
100624157	'RPS2'	mRNA	1.09750924083472	2.09036537312377E-9
100624231	'NIPBL'	mRNA	-0.855171887234168	0.0179827693445146
100624523	'MARK1'	mRNA	-1.17137434780073	0.0247599711517988
100624699	'ZNF518B'	mRNA	-2.64807051276465	0.0412733401808334
100624752	'NOP53'	mRNA	1.01349768836801	9.836243781487E-4
100624760	'CHCHD6'	mRNA	0.816934234081835	0.0202875974358761
100624868	'BNIP3'	mRNA	1.24081081008372	0.0269328688429118
100624908	'ZBTB20'	mRNA	-1.05372622239098	1.007476432277E-4
100624925	'LHFP'	mRNA	1.01534672066428	0.0024652197118222
100624982	'MRPL12'	mRNA	0.797891490411381	0.0080646275517108
100625001	'RPL17'	mRNA	0.712174319235467	0.0083666924431799
100625031	'STOML2'	mRNA	0.590878941030583	0.02914860899582
100625122	'ARFRP1'	mRNA	0.940431443729115	0.0033841053938588
100625161	'TTC33'	mRNA	-1.29617163152788	0.0230174428777376
100625256	'UNC119'	mRNA	1.07903531628316	0.0090461675142644
100625273	'ASCC3'	mRNA	-0.63708339821314	0.0406247790234563
100625286	'KIF13A'	mRNA	-0.946946785150896	0.0300126959203794
100625364	'ERG'	mRNA	1.27044861298824	0.0056007531679873
100625408	'TWNK'	mRNA	-1.67066639321016	0.0107103936628034
100625411	'TMEM230'	mRNA	0.833476320599098	0.0033841053938588
100625426	'USP34'	mRNA	-0.747142070026771	0.0397949109739666
100625446	'KDELR2'	mRNA	0.58679535586747	0.0417594049896745
100625457	'RND2'	mRNA	1.0886480606076	0.0172652188577278
100625505	'VPS13C'	mRNA	-1.56794165574169	1.44378231569E-4
100625589	'LAMA1'	mRNA	-1.43192540468404	0.0343894252943156
100625616	'GBX1'	mRNA	-3.51298282873682	0.0309844806677227
100625621	'MAU2'	mRNA	-0.968934587220167	0.0102309014841084
100625681	'NUDT21'	mRNA	0.699503753973435	0.0177443665673182
100625692	'SLC44A3'	mRNA	-5.224330990215	0.0427898427255862
100625838	'HMGN1'	mRNA	0.951145471598377	0.0019567339879742
100625917	'TMED2'	mRNA	1.03485134315874	0.0029437186016358
100625944	'RGCC'	mRNA	0.832938148221522	0.0067133905794716
100625955	'RASSF10'	mRNA	-5.1559137529444	0.0486740008711922
100625972	'USP33'	mRNA	-0.940026772710561	0.0376620900231567
100625983	'SSR3'	mRNA	0.628039329704495	0.01519032455462
100626060	'SYN2'	mRNA	-4.13479220389053	0.0466689012138137
100626098	'MCM10'	mRNA	-1.41887102606249	0.0246738042201623
100626141	'ELK4'	mRNA	-0.910341257024035	0.0482127335750945
100626278	'NSMCE1'	mRNA	0.918091316174342	0.0191668247740243
100626292	'MST1R'	mRNA	-6.57203016056757	0.0068791651358281
100626293	'CCNL1'	mRNA	0.896247322821895	0.0028168575026782
100626341	'EIPR1'	mRNA	0.797324090423783	0.0404936132233456
100626383	'MON1A'	mRNA	0.895504235798286	0.0126739479381898
100626411	'ZNF143'	mRNA	-1.1527292055031	0.0146450300030929
100626413	'ELMOD1'	mRNA	-6.12759229447439	0.0264233272499369
100626738	'PSMA7'	mRNA	0.549063573842815	0.0302501451848424
100626770	'PAMR1'	mRNA	-1.89115620904227	0.0035720881961429
100626780	'RSRP1'	mRNA	1.14131244085176	0.0146450300030929
100626793	'ACAT1'	mRNA	1.09083271948163	0.0026042115789554
100626802	'DERL1'	mRNA	0.658147640261306	0.0302501451848424
100626812	'SORL1'	mRNA	-4.07737273096491	0.0113429203490715
100626872	'TMEM50A'	mRNA	0.754763102693868	0.0109417841568114
100626953	'AMZ2'	mRNA	0.740851725414745	0.0038177390471916
100626973	'RPL37'	mRNA	-0.917325223724936	0.0031005874238862
100627019	'ABL2'	mRNA	-1.23058237972351	0.0222757795373921
100627083	'VAMP7'	mRNA	0.835937905876471	0.0010663552054449
100627227	'NPM3'	mRNA	1.00634781477973	0.007637815274179
100627253	'CCT6B'	mRNA	-6.2029442550672	0.0188933325586871
100627254	'ERC2'	mRNA	-1.94057461632596	0.0124774793941806
100627301	'EIF6'	mRNA	0.468722917046223	0.0479524940118404
100627320	'LSM1'	mRNA	0.997382789520867	0.0135201371180753
100627332	'CKB'	mRNA	0.556216775200249	0.0299814088690913
100627352	'FAM162A'	mRNA	0.830797460021141	0.0194019786413299
100627361	'RIPPLY1'	mRNA	7.15404434217107	0.0171252288405809
100627410	'LOC100627410'	mRNA	0.866570099240986	0.007857544269619
100627431	'FGD3'	mRNA	-6.45643332001261	0.007255454567477
100627477	'POLR1D'	mRNA	0.653905509406941	0.0170479108241708
100627489	'LOC100627489'	mRNA	0.718068531921859	0.0134428230809297
100627508	'EIF4EBP1'	mRNA	0.813261570119523	0.0027556430542621
100627515	'HIPK2'	mRNA	-0.712066869573891	0.0108770883712553
100627537	'RPL9'	mRNA	0.896766500984191	5.429567504836E-4
100627595	'PM20D1'	mRNA	-3.97279645180608	0.0103860392541852
100627671	'C2H19orf60'	mRNA	0.773911569914421	0.0341654873672744
100627807	'RBM3'	mRNA	1.03115085996692	2.566969902373E-4
100627842	'JOSD2'	mRNA	0.668161838147756	0.0400823251160508
100627924	'MYH11'	mRNA	-1.09187842300769	0.0019570902189225
100627951	'WDR74'	mRNA	1.00499631264479	0.0015017151844902
100628007	'ARHGAP27'	mRNA	-4.34565030569299	0.0033061717477964
100628086	'METTL9'	mRNA	0.970378440996467	8.382567742277E-4
100628142	'TBC1D25'	mRNA	-1.73899571127132	0.0012613920281345
100628154	'USP9X'	mRNA	-0.971099280947696	0.0049296888307346
100628232	'RPL13'	mRNA	0.835237777043983	1.14925375447519E-5
100736677	'GNAL'	mRNA	-1.37990211720477	0.0458783840364936
100736682	'TJP1'	mRNA	-0.863295178078311	0.0106237173548933
100736789	'RPS7'	mRNA	0.555078311163321	0.0469520356278729
100736866	'AP3S1'	mRNA	0.929184583701099	3.28926978847E-4
100736981	'EIF1'	mRNA	0.717856988814006	0.0031664513881948
100737048	'EEF1D'	mRNA	0.858970439885719	0.0025917719418134
100737191	'MCIDAS'	mRNA	-6.04646913465212	0.0343184393639944
100737194	'SEMA5A'	mRNA	-1.6349897224672	0.0102557438919018
100737265	'LOC100737265'	mRNA	0.894572855126252	0.0318014602783726
100737399	'TNFRSF8'	mRNA	-5.38617097093851	0.0293825375723339
100737559	'RNPS1'	mRNA	0.526811946229981	0.0398251733690858
100737579	'POLR2D'	mRNA	0.626442225711286	0.007255454567477
100737730	'LOC100737730'	mRNA	3.77364535892507	0.0171252288405809
100737739	'RND1'	mRNA	1.71426232280869	8.43059579492287E-7
100737756	'LOC100737756'	mRNA	-2.87016272949002	0.0025753962618136
100737784	'PTS'	mRNA	0.872259097581255	0.0049296888307346
100737860	'EPN3'	mRNA	-7.88623041461223	1.4386676871045E-5
100737886	'VPS29'	mRNA	0.714390805305278	0.033760791446927
100737977	'LOC100737977'	mRNA	0.792759405082532	0.0441584254517829
100738177	'ECI1'	mRNA	1.08496589338497	0.0046505075605569
100738234	'EHD4'	mRNA	-1.45107029476447	2.333855770847E-4
100738472	'RLIM'	mRNA	-1.23193458648235	0.0133961213825165
100738499	'CUEDC2'	mRNA	0.661061649693199	0.0440127184462239
100738612	'ATF3'	mRNA	1.01470461538964	0.0066546095158849
100738686	'GPM6A'	mRNA	1.70091766798877	0.0193521291540485
100738753	'RERE'	mRNA	-0.730936736825415	0.0202759544712105
100738908	'MLST8'	mRNA	-1.1442955665581	0.0158032036576503
100738910	'PRRX1'	mRNA	-0.923675599339293	0.0431905656212894
100738912	'RPL18'	mRNA	0.647103636109895	0.0046505075605569
100739153	'SRSF3'	mRNA	0.677544708076074	0.0427898427255862
100739199	'PLEKHG2'	mRNA	-1.7371771829831	8.015926875905E-4
100739208	'ZYG11B'	mRNA	-2.14145058217297	0.0412733401808334
100739251	'MUM1L1'	mRNA	-1.27758328100612	0.0313030896892066
100739492	'ST3GAL6'	mRNA	-1.48499740014731	0.0340931729802302
100739619	'NDUFB1'	mRNA	-1.11724223201727	2.101895837814E-4
100739719	'LOC100739719'	mRNA	0.958277083396784	0.0024174788895089
102157603	'LOC102157603'	mRNA	4.06079031536746	0.0107689771348217
102157615	'ZBTB39'	mRNA	-2.67060945761929	0.0045583096235861
102158081	'NAT8L'	mRNA	-5.45331577467431	0.0270919221508535
102158403	'ZNF792'	mRNA	-4.27245308942139	0.0045583096235861
102158569	'LOC102158569'	mRNA	-0.933952640423786	0.0272968181418598
102159442	'TNRC6B'	mRNA	-1.23509298853063	0.0171182422429959
102159768	'LOC102159768'	mRNA	-1.14281321447923	0.0359382117944333
102160087	'LBH'	mRNA	0.705329593626579	8.070872636498E-4
102160336	'LOC102160336'	mRNA	0.907153590580415	0.0021806881841976
102160408	'C6H1orf228'	mRNA	1.73988521775505	0.025321116842187
102160562	'TBC1D24'	mRNA	-1.46413731641799	5.655460380331E-4
102160861	'ATP5C1'	mRNA	0.635093428017148	0.0013418766151334
102161388	'EPGN'	mRNA	-5.52440528566709	0.0047228359174992
102161415	'LPAR5'	mRNA	-6.70903439823075	0.0065555435630884
102161426	'ZNF471'	mRNA	-1.27534965948919	0.0364320297672928
102161427	'gene-LDHB-2'	mRNA	0.631100405883402	4.162582595925E-4
102161705	'UBR4'	mRNA	-0.97737448867114	0.0046505075605569
102161885	'ZBTB6'	mRNA	-1.4001193693106	0.0304722400691466
102162031	'PPM1J'	mRNA	1.20417481060119	0.021427413481651
102162205	'LOC102162205'	mRNA	-1.79491755817448	0.0089544006984617
102162661	'FER1L4'	mRNA	-6.68096501834654	0.0046505075605569
102162936	'SPAG16'	mRNA	-1.56882040321677	0.0306515298871734
102163579	'KLHL34'	mRNA	-6.36545200338775	0.0146243960854197
102164011	'LOC102164011'	mRNA	-1.35462589501149	0.0228856628969123
102164126	'ZNF510'	mRNA	-1.65585255853128	0.0335949133141468
102165184	'ZNF527'	mRNA	-5.32388235957023	7.892783605392E-4
102165510	'LOC102165510'	mRNA	-5.90144203512148	0.0390942301366599
102165618	'GNG2'	mRNA	0.400278043191807	0.0480616112817075
102165847	'LOC102165847'	mRNA	-1.48068233298701	0.0411432025386656
102165918	'NFU1'	mRNA	0.66953064094089	0.0252460190308477
102166542	'ZBTB40'	mRNA	-1.45275779862409	0.0011525248294886
102166944	'LOC102166944'	mRNA	-0.903120611189881	0.0088398532170607
102167025	'PGAP2'	mRNA	0.67231843944852	0.0410700575492554
102167387	'PIP5K1B'	mRNA	-6.74787382612037	0.0028487443248911
102167672	'SMARCA4'	mRNA	-0.557065008113424	0.0406622577773705
102167684	'C7H6orf132'	mRNA	-3.11955868973655	4.241600024151E-4
102167832	'TBCE'	mRNA	0.585790881903858	0.0166091423620935
106504059	'EXOC4'	mRNA	-0.909903689823005	0.0061313970416805
106504077	'MACF1'	mRNA	-0.948948772081699	0.0016873367598284
106504117	'ETHE1'	mRNA	0.849529654760974	0.0146317134501748
106504153	'AHNAK'	mRNA	-0.932105295176453	0.0145603487055091
106504168	'FBXO39'	mRNA	-5.78249586387429	0.0117056357703104
106505107	'LOC106505107'	mRNA	-1.33116845364589	0.0388263571827891
106505680	'LOC106505680'	mRNA	-6.20139782484369	0.021833316281583
106505991	'RTL10'	mRNA	-4.21428679073148	0.0309844806677227
106510322	'LOC106510322'	mRNA	1.40642308896536	0.0272968181418598
106510597	'ZNF671'	mRNA	-1.22641166538199	0.0143381232048304
110255177	'SLC5A3'	mRNA	-1.05360190570843	0.0277389931492771
110255194	'GPN2'	mRNA	1.55344103135438	0.0252460190308477
110255208	'AAK1'	mRNA	-1.08926011474402	0.0083751357537934
110255236	'B2M'	mRNA	0.599288242983827	0.0127942042749235
110255263	'CXH4orf3'	mRNA	1.2402678288052	0.0014715382489989
110255278	'ZNF35'	mRNA	-1.49317979992882	0.0023374857287516
110255312	'LOC110255312'	mRNA	-7.10192678584534	0.0106163576722103
110255317	'RPL7A'	mRNA	0.871188297418693	2.52787318072916E-7
110255330	'CLIC1'	mRNA	0.585693803791944	0.0278256813525142
110255663	'TIMM17A'	mRNA	1.17178399061409	5.390061666871E-4
110255823	'LOC110255823'	mRNA	1.2475513690416	0.0252460190308477
110255924	'GPS1'	mRNA	0.613034275758213	0.0065666498096493
110255927	'LOC110255927'	mRNA	1.147333625181	3.680820838485E-4
110255943	'PDE6G'	mRNA	6.93218420756428	0.0019779408644538
110256132	'DRG2'	mRNA	0.62419880103892	0.0289869935745043
110256385	'RTP4'	mRNA	-1.30562874309124	0.0134897631832152
110256415	'POLQ'	mRNA	2.92134111031376	0.0272968181418598
110256816	'LOC110256816'	mRNA	4.47389903477271	3.53495740558886E-23
110256817	'LOC110256817'	mRNA	6.76973648499624	1.10852223078017E-12
110257311	'LOC110257311'	mRNA	-1.76427509383435	0.0045383295566461
110257384	'TCEA2'	mRNA	1.06085451222565	0.0159007043112127
110257398	'PPDPF'	mRNA	0.818141907545302	0.0026407325784938
110257759	'LOC110257759'	mRNA	1.39539920836336	0.0189224448953717
110258331	'APOPT1'	mRNA	0.77686143268793	0.0204081935917187
110258353	'ASPG'	mRNA	-6.05593259459333	0.0334279926799033
110258364	'LOC110258364'	mRNA	-1.4470611920376	1.72910227713145E-6
110258456	'METTL7A'	mRNA	1.03863555209521	0.015555471364396
110258917	'SNURF'	mRNA	-5.64816782579497	0.0045383295566461
110259220	'LOC110259220'	mRNA	-2.06505980756277	0.0364320297672928
110259318	'KIAA1683'	mRNA	3.175003431552	8.863631503686E-4
110259338	'LOC110259338'	mRNA	-1.58001682467409	0.0196698830235858
110259358	'MYDGF'	mRNA	0.839889713580339	0.0067133905794716
110259483	'SKP1'	mRNA	1.04727895329603	2.56704694032555E-5
110259887	'VGF'	mRNA	-1.77135973596361	0.0056207029281629
110259979	'KANSL3'	mRNA	-1.56380327556779	3.957144631806E-4
110260044	'MPV17'	mRNA	0.921873531087907	0.0330971236580875
110260118	'SOWAHC'	mRNA	-5.89767904635357	0.0441584254517829
110260201	'PSCA'	mRNA	-6.14511125155358	0.0209638836734898
110260403	'PLEC'	mRNA	-1.42730864481426	7.11156758439983E-8
110260409	'FAM83H'	mRNA	-2.225590114695	0.0105491627302394
110260628	'PHF5A'	mRNA	0.593883565418844	0.0410700575492554
110260656	'KMT2D'	mRNA	-1.13965859418899	0.0035720881961429
110260809	'LOC110260809'	mRNA	-1.33148504466	0.0363909225446453
110260904	'OSGIN1'	mRNA	1.29130529683117	0.0186571225097679
110261009	'FOSB'	mRNA	4.24553944757979	1.0722830115859099E-40
110261043	'LOC110261043'	mRNA	-1.51068250058792	0.0360504360643877
110261092	'SPSB1'	mRNA	0.932587702645024	0.0107045925464258
110261278	'TMEM147'	mRNA	0.685382827964857	0.0080646275517108
110261310	'ZNF304'	mRNA	-1.47241097713016	0.0126369526667142
110261324	'LOC110261324'	mRNA	-1.8921847206858	0.0354464279558696
110261375	'LOC110261375'	mRNA	-5.83186525649313	0.0492278444624842
110261495	'LY6G6C'	mRNA	-1.45758433098875	0.0289980047544894
110261563	'ISL2'	mRNA	-6.18626870697452	0.0183460336456835
110261745	'LOC110261745'	mRNA	-5.79186164848706	0.011106036556018
110262030	'FGFRL1'	mRNA	-4.75993402304706	0.0238871402662089
110262039	'UVSSA'	mRNA	-1.52897529459789	0.0067730813131896
110262190	'PPM1K'	mRNA	1.42973687772029	0.0211969126647581
110262251	'PRKAR2B'	mRNA	-1.42379368772756	8.378061359093E-4
396592	'TSPO'	mRNA	0.651113976924048	0.0343184393639944
396598	'GPX3'	mRNA	1.16712038284233	0.0120480559377782
396614	'ETFB'	mRNA	0.734723363535797	0.0105491627302394
396648	'HSP70.2'	mRNA	2.90248681630029	3.53495740558886E-23
396658	'IFNAR1'	mRNA	-1.21742139655378	4.38595681588782E-6
396693	'TPM2'	mRNA	0.866914260874062	5.985920801793E-4
396703	'SON'	mRNA	-0.658887336358575	0.0049296888307346
396741	'DNAJB1'	mRNA	1.92586131588399	1.0683841359480601E-9
396768	'RPL3'	mRNA	0.814880518610724	1.613855739929E-4
396776	'THRB'	mRNA	-2.31845979489573	1.85965599495E-4
396807	'MYL6'	mRNA	0.691742426042399	0.0032739886677917
396816	'AKR1B1'	mRNA	-3.13797752899858	0.0427595064070463
396823	'GAPDH'	mRNA	0.924748032856094	0.0045024195493665
396826	'FAS'	mRNA	-0.682920206664153	0.0247389610253114
396827	'MT-2B'	mRNA	-1.33654625950642	9.30657028127129E-7
396838	'CALM3'	mRNA	0.550835139597761	0.0255869418938646
396877	'CFD'	mRNA	-4.76829541498332	0.0035720881961429
396906	'HSPA6'	mRNA	8.32930786226294	1.48008399620848E-159
396908	'AKAP9'	mRNA	-0.978043210243528	3.459288868435E-4
396913	'JUN'	mRNA	0.82090230614129	0.0159007043112127
396924	'AKR1A1'	mRNA	0.648133965975166	0.0367232530400907
396942	'ANXA1'	mRNA	0.842017091310426	0.0010206790062029
396950	'ATP5I'	mRNA	-1.12089860088678	1.971009123178E-4
396970	'H3F3A'	mRNA	0.548154541515004	0.0472135158921348
396975	'PSMB8'	mRNA	1.10887226516767	0.0136594858781764
396989	'RPL19'	mRNA	0.8039878406218	3.26103823576683E-5
396993	'RPL29'	mRNA	0.673020513466068	2.064162809017E-4
397016	'SMAD1'	mRNA	-0.770814234041074	0.0383745695316794
397021	'TAGLN'	mRNA	0.854523927839273	0.0150686289244789
397022	'EEF1G'	mRNA	0.866479158132249	4.162582595925E-4
397030	'FTH1'	mRNA	1.0159938185243	1.91644885262291E-7
397034	'OAZ1'	mRNA	0.673294585412354	3.53315994784887E-5
397035	'FTL'	mRNA	0.988460003518658	1.10763447941344E-8
397036	'SOD1'	mRNA	0.607304230661111	0.0035720881961429
397042	'CD47'	mRNA	0.619667946254259	0.0477739483428216
397045	'KCNN3'	mRNA	-6.03099220477448	0.0064405855568988
397063	'ITGB3'	mRNA	-1.18825424872481	3.459288868435E-4
397085	'MYO6'	mRNA	-1.24311830296596	0.0045326284622254
397087	'SPP1'	mRNA	0.573629429600071	0.0486740008711922
397127	'ESD'	mRNA	0.704147541315011	0.0204592967638834
397162	'CCND2'	mRNA	0.601770446689221	0.0473981820546806
397181	'SHMT1'	mRNA	-5.81079858864205	0.0492278444624842
397182	'IGFBP5'	mRNA	-3.81124932366021	0.0135332699018447
397195	'ADM'	mRNA	1.17345641297991	1.57193505608196E-6
397227	'CDKN2B'	mRNA	0.853702699887852	0.0052222760151344
397294	'ZFX'	mRNA	-0.93551948136771	0.0289980047544894
397309	'HTR1D'	mRNA	0.657739492223195	0.0376266013786631
397337	'DHDH'	mRNA	0.814005716926161	0.0232366870357505
397361	'ENSA'	mRNA	0.66771226497176	0.0200751651942543
397363	'TYK2'	mRNA	-1.1123973476469	0.0083666924431799
397367	'SLC23A2'	mRNA	-1.15549653227907	3.542087940804E-4
397382	'MUC1'	mRNA	-7.03311640882275	6.409516630936E-4
397410	'NPC2'	mRNA	0.622043682482939	9.296452533837E-4
397437	'RHO'	mRNA	10.1672316943502	3.8910067511276897E-11
397445	'ROCK2'	mRNA	-0.784569782500978	8.266676242368E-4
397481	'ATP1A1'	mRNA	-0.601453816174461	0.0338315807822696
397484	'TGFA'	mRNA	-3.10746398146406	0.0247389610253114
397522	'PSME2'	mRNA	0.678484553474294	0.0053624998406766
397534	'SLCO1A2'	mRNA	-1.69984556802056	0.0142921753931023
397541	'PTGS1'	mRNA	-1.6997976449278	0.0103498631937726
397549	'UCP2'	mRNA	-1.8609838857774	0.0299814088690913
397559	'RND3'	mRNA	0.930219099664235	1.25815965048586E-5
397572	'PSME1'	mRNA	0.810118062702847	0.0024652197118222
397603	'IDH2'	mRNA	0.731194391554648	0.0166290343022439
397605	'RACK1'	mRNA	0.64476001318304	0.0029858629887654
397613	'DNAJA4'	mRNA	1.81323207888467	7.014929742717E-4
397619	'QDPR'	mRNA	0.896380263316213	1.317509497455E-4
397629	'GPAM'	mRNA	-1.47546192419615	0.0103237726603341
397651	'VDAC3'	mRNA	0.835514815889602	5.452633291304E-4
397655	'RAN'	mRNA	0.539549743306301	0.0191894222330976
397661	'PKIG'	mRNA	0.843822091425405	0.0045481324451837
397664	'TPT1'	mRNA	0.920075558907281	9.55943718695896E-5
399538	'PRDX6'	mRNA	0.969739452832354	0.0106163576722103
399539	'SUCLG1'	mRNA	0.778490724772047	0.0026328505326905
399540	'SUCLA2'	mRNA	0.816647865450073	0.0377174229964064
399654	'LRPAP1'	mRNA	0.753031742883044	0.0293825375723339
399685	'COX7A1'	mRNA	-1.22835418046582	0.0413939530193837
403155	'SLC25A6'	mRNA	0.860258935352699	2.17036947131987E-6
407060	'HSPA5'	mRNA	0.901541941556524	8.598496848646E-4
407066	'HBB'	mRNA	5.01364652240397	6.80735026257322E-5
407245	'LDHA'	mRNA	0.916091828302616	0.033760791446927
414370	'CCRL2'	mRNA	-4.83071669851274	0.0347733908399503
414389	'ATXN10'	mRNA	0.856585012784535	0.0105491627302394
414390	'RPS3A'	mRNA	0.877444247119062	1.580370888889E-4
414391	'RPS29'	mRNA	-0.756294561105965	0.0103618387007516
414408	'ODC1'	mRNA	0.812334640745113	0.0354464279558696
414410	'RARS'	mRNA	0.733051173621749	0.0127288552615738
414416	'RPL12'	mRNA	0.536216738217101	0.0062810681320235
414417	'EIF1B'	mRNA	0.957888650160845	0.0183460336456835
414418	'RPL7'	mRNA	0.899081247886679	2.730042565479E-4
414419	'RPL32'	mRNA	0.855417727655274	1.753402591473E-4
414420	'RPS28'	mRNA	-1.01185954630585	9.32384903309899E-7
414422	'RPL11'	mRNA	0.646899795030037	0.0354497728873426
414435	'WDR83OS'	mRNA	0.513731628206984	0.0124774793941806
414799	'CYB5A'	mRNA	0.819153830646219	0.0367514500347604
414912	'SPI1'	mRNA	-1.57390198653572	0.0430341212856934
414913	'CCS'	mRNA	0.678194732795918	0.0480616112817075
445520	'TNXB'	mRNA	-2.01343312013578	0.0154855964588493
445521	'HMGB1'	mRNA	0.513047219938131	0.0117802815698326
448965	'LAMTOR5'	mRNA	0.58669007252055	0.0326554269996469
449004	'NNAT'	mRNA	-1.34654944666617	0.0434128383652911
474165	'JPT2'	mRNA	0.934770965418717	0.0270919221508535
493186	'SOCS3'	mRNA	1.29833677768447	0.0123977146958099
494017	'SAR1B'	mRNA	0.573453586750294	0.0340931729802302
494463	'STMN1'	mRNA	0.567049990738094	0.0193521291540485
497233	'CFL2'	mRNA	0.627991531913894	0.0178255017001586
574052	'CETN3'	mRNA	0.785797178397501	0.0436165756997411
574068	'NCOA1'	mRNA	-1.66483473525545	0.0431905656212894
594849	'MYO5A'	mRNA	-0.84883762596716	0.0362233880331539
595108	'ARF4'	mRNA	0.576001570640432	0.0247599711517988
595110	'CCNG1'	mRNA	0.749458250658985	0.0354464279558696
595111	'KLF4'	mRNA	1.66209321979284	5.06859884824028E-7
595114	'ARL3'	mRNA	0.744622662594039	0.0272505664127594
595116	'RAB1A'	mRNA	0.598330802614849	0.0135201371180753
595125	'RABAC1'	mRNA	0.882640902562068	1.21730348838339E-5
595128	'OAS2'	mRNA	-1.08649741409902	3.797114768875E-4
641309	'PKD2'	mRNA	-0.867659987511283	2.76750591027398E-5
641349	'PPP1R3C'	mRNA	0.717419212948546	0.0405540611978634
641351	'RPSA'	mRNA	1.16458720657887	1.29801684656452E-7
654323	'FKBP1A'	mRNA	0.630892419158551	0.0343184393639944
654325	'MMP9'	mRNA	-5.963919405563	0.0343184393639944
654406	'AKR1CL1'	mRNA	1.30831717747966	4.360173593529E-4
654408	'DNASE1L1'	mRNA	0.686181547404783	0.0344454039123662
654416	'PEG10'	mRNA	-0.615480064322438	0.0108577047246234
733579	'LOC733579'	mRNA	0.766009295663656	0.0470399670463045
733592	'RPL6'	mRNA	0.898731568236455	1.14925375447519E-5
733593	'RPL10'	mRNA	1.13025915548107	1.61406468428059E-7
733604	'SELENOK'	mRNA	0.79098145321869	7.129174636938E-4
733608	'S100A6'	mRNA	-1.6906198080541	1.61963281271473E-6
733611	'PPP1CA'	mRNA	0.648471204860393	0.0363280257565584
733617	'MCAM'	mRNA	-1.17986739209055	0.0095298060351952
733619	'ABCC1'	mRNA	-1.49553274747355	1.359400041964E-4
733637	'LOC733637'	mRNA	0.636639977338168	0.0027178613220676
733646	'ATP6V0E1'	mRNA	0.619389155324402	8.222476581077E-4
733669	'GADD45A'	mRNA	0.886471015523196	5.617033226993E-4
733670	'RGS2'	mRNA	3.39651582488799	3.8910067511276897E-11
733671	'RPS3'	mRNA	0.92048064781131	2.11482802558582E-6
733672	'CST3'	mRNA	1.11568321346486	2.40146184799161E-5
733678	'ATP5O'	mRNA	0.68654197977052	0.0459504050327967
733683	'NME2'	mRNA	0.53398445813421	0.0080843991217855
733688	'TXNIP'	mRNA	0.84377343374864	0.0025218075214549
733698	'RABGGTB'	mRNA	0.795714040536001	0.0272968181418598
751859	'SIRT1'	mRNA	-1.69330307702277	0.0343091118175256
780404	'PARK7'	mRNA	0.464779581136034	0.0410700575492554
780405	'NAXE'	mRNA	0.569535291125767	0.0226192647687451
780428	'CDC42'	mRNA	0.630049633599011	0.0126744448127628
780432	'RPL13A'	mRNA	0.966156516320239	6.50343066804772E-5
