# Supplementary material for: DNAH6: A Newly Identified Gene Improving Total Number Born with Functional Enrichment Analysis in French Large White Pigs
Source: Animals (Basel). 2026 Jul 11;16(14):2158. doi: 10.3390/ani16142158 (PMC13405586; doi:10.3390/ani16142158)
Supplement: Supplementary file 1 [file animals-16-02158-s001.zip › Supplementary_Table.xlsx/Supplementary_Table_S2.xlsx]

## Sheet: λGC
Trait	MLM	CMLM	FarmCPU	BLINK
Total number born	1.046	1.107	1.037	1.037
number born alive	0.994	0.994	0.988	0.988
number of healthy births	0.98	0.98	0.985	0.985
number of weak piglets	1.003	1.046	0.993	0.994
number of stillborn	0.984	0.984	1	1
number of deformed fetuses	0.988	0.952	0.814	1.025
number of mummie	1.049	1.049	1.052	1.052
litter birth weight	1.008	1.008	0.863	1.121
adjusted 21-day litter weight	0.929	0.929	0.943	0.943
